# Supplementary material for: HOX gene complement and expression in the planarian Schmidtea mediterranea
Source: EvoDevo. 2016 Mar 30;7:7. doi: 10.1186/s13227-016-0044-8 (PMC4815179; doi:10.1186/s13227-016-0044-8)
Supplement: Supplementary file 1 — 10.1186/s13227-016-0044-8 Sequences and accession numbers used in the phylogenetic analysis in Fig. 1. New S. med gene names are given, and homology to any previously described planarian HOX fragments is given as well as references to where they were published. Predicted amino acid sequences are given for any planarian genes as well as the primary homeobox-containing ORF from Macrostomum lignano transcripts. All GenBank accession numbers for genes used in the phylogenies in Fig. 1 and S3 are listed. [file 13227_2016_44_MOESM1_ESM.xlsx]

## Sheet: Sheet1
New Gene Name	Former/Lopho Name	Top recip hit in mouse	Species	Published in	Accession/Transcript #	Expression Pattern	Sequence
Smed-Post-2a		hox9	Schmidtea mediterranea		SmedASXL_008903	Radial-body edge	MGLWKDNDSTFQDEFPYKSSSINETMMNIFSPSPSSPTKPMIYPYIESTNNISGFQYPYITSQIANLNQMTNTSFSYRGFTFPSNVPPSLYDDSSVNVDQNSWEHSLKPPVHLSYPIDINTIGSLPSYNLGAGVFECNPGREMIQDAMMLARFKMNNPMMEQEYVPEMDHRCRKKRKPYTRYQNLVLESEFNSNSYITRQKRWEISCKLNLSERQIKVWFQNRRMKKKKLQIKKPSTG
Smed-Hox4a	Djplox3/DthoxA	hox4	Schmidtea mediterranea	Orii, et al., 1999; Bayascas, et al., 1997	SmedASXL_007160	CNS	MDASLVSSTTSWSDISSYPFINIEPLAQGYENSFQNDLYSRFSLNNIPAICSDFAVSINVENNCNQNGLRPSNPLYSNNYNIYDNSTTELKLFTHNNIDQKSEINRNQKSQIDAIKSHISNSGSTRINSNPLNVGLKSNFSPTKYPQMMRPLVIYPWMKKAQCKNSSGNPASKRDESRKSDLKLDSEIIIDTPNQARSTTSCSSSPESLNEQNSGNVDQLILSDSKRNRTAYTRQQILELEKEFHFNKYLTRKRRIEIAQSLQLSERQVKIWFQNRRMKWKKDHHLPGNKQRLSTEYLNSNSNHTSASFQENSTSINNGNPFSVAGTDLLRQFHPGLNDPCLNVCSNNLYY
Smed-Post-2b	DjAbdBb	hox9	Schmidtea mediterranea	Nogi and Wantanabe, 2001	SmedASXL_008593	Radial-body edge, CNS	MDQVVVGTAASNLVRSGPNRLFAPTNCSLYSNVFTHSYLQQNIPNGSSNHPLGINHTQTAVSLPELDSFKIDAATALPGMALYSASSNSLSNTNNSHQTNFDSGSINEFSGSNQYCGGSRHLGFSYPAWYNSNIRIDACDESNGMTTTEQPHWSCSPYSTAVSDARNSLVFGMDCLANPSRTTIKQSSSPPSKVNFPIPDCMTSPPSPIRQESSPIHPPNLNHMSSFHSLSDRAIQLYQQAASNPVDSLYGGQQPQLNPNYYQSTPNNASYPTIPYMSGTPAYNPMYAAASFAASNSLFSSDFFSRFHTEDMLLDSGSLTEAEMRSRKKRKPYTRYQTMVLESEFTGNAYITRQKRWEISCKLHLSERQVKVWFQNRRMKKKKLQTRKPGSTDDQLKST…
Smed-Post-1		hox12	Schmidtea mediterranea		smed013934 (transcriptome from Labbe, et al., 2012)	Primordial germ cells (asexual)	MNYIYADNYYMYPDYYVGYYDPIRLKSNKKASYASNNPVNNSDIDESVKNLIQMSKEQIAKEKELSTSTKDPKTETKLSFPNPIIGDTNRLSKHVVDILENIYQTSTFINRKRREEIAEELNLPIEKVRNWFQNRRGKDRRLNQVQQFSSRKYIRSGKYARKINGCDDYYYYDQRPSDYGLVEHVNAIPVNMPIIPESYMPVTPEKLDPVNVTFVDNSPPAPGTMPYWPASNWNNEDVMDLNKDPVENRSYLYSIMHDNYSNKSYTILRDSLEALI
Smed-Hox4b	Djplox4/DtHoxD/SmedHoxD/SpolHoxD	hox4	Schmidtea mediterranea	Bayascas, et al., 1997; Orii, et al., 1999; Iglesias, et al., 2008; Martin-Duran, et al., 2010	SmedASXL_008878	Posterior gradient, CNS	MLDKSSQNSFYHFNPPDCRYVMKNLSVDYSLYSQIQTQFPNSNPTSADTNKPPPGNGFSSPPSTSSYLTFNPDTAIMSNLNFAQTPNNSPQISTENFQKPKPNFPAFPWMQKSNTRKNKSDRSAEYKRSRQAYSRQQTLELEKEFYYNQYLTRRRRIEIANSVCLSERQIKIWFQNRRMKYKKDAISKKPMSFLKNQKKKTNSRQKKIKKIANNDH
Smed-Post-2d	DjAbdBa/SmedAbdBa	hox10	Schmidtea mediterranea	Nogi and Wantanabe, 2001; Iglesias, et al., 2008	SmedASXL_012639	Posterior gradient, CNS	MNEDYHAFSAYTSYHYPNYYHNNPHNSNPSYECLSRNKSNPFPQCIMGSNFQQSAVINDLNFYNNWYATHAMNSNFADSAFSKSDIKSHIESTPYDQFSTTKSPSLVSSFINKPTPNAHDQLLWSIYNSETDTIFNNRNNYSPYSSNILNNIEMYRLPQTTTTSTAANSQSDSGNSNICSTVKSITKSENKSSETVKTRKKRKPYSRYQTMILESEYVGNTYITRQKRWEIACKLHLSERQIKVWFQNRRMKTKKIKNRGGYNEITSTGQEYEDINFSSKYDDLEDMEPSNKTYEGIMSYDNPEILINKLNMFKSC
Smed-Post-2c		hox9	Schmidtea mediterranea		SmedASXL_007760	Posterior gradient	NYIYHHNWAPESPIYTPQYEWHPLGPIKESISGFPDYIPHVKESFHPSFNNLSFRYPQAIQPVSLSSADKFASENLPSSCPNSNKSVEKEEKDQKERTKRRPYSRYQLMVLESEYINTEYISRQKRWDIACKLNLSERQIKIWFQNRRMKHKKNKEK
Smed-Hox3b	SpolXlox	hox3	Schmidtea mediterranea	Martin-Duran and Romero, 2011	SmedASXL_007522	Neck	MESNRFHHLLQSGVGINSYDSSKTGGYHDYFYENGNHFSDINLNYISDPYRFNYDSTEATTTFEKESSQLEKFAYFNDSCLPEETKSDWSKSCEEPIERSDASPHIMRKRPRTTFSQSQLLELEKEFIHTAYLDRANRISLAGKLNLKEKQIKVWFQNRRMKRKRDESEQKRRKSLNENLPDSSNTIVDHNKFHLPFQNSMSRSSNQCSESATGNIPWNLDNGFPSYNFDSSCPRSPLAKNDCLGHSGFNFESFINHYNQLYDFPSTIESQYPYNVDNPAFISYDSSFHNNLPNCNQSSHFHYCSEFPYDELQNYQNYYQNNYFE
Smed-Lox5a	plox5/DthoxC	hox7	Schmidtea mediterranea	Balavoine and Telford, 1995; Bayascas, et al., 1997; Orii, et al., 1999	SmedASXL_008764/SmedASXL_066865	Posterior gradient	MQVDQNIQNPFQTSSNKLSTSRSTVHHSTSSLLKSNPSAGIGRYWPVSLTKVPTSDHFGSFIANNLYSNSKTFPNPSWSSHFHPHDLSFDESYLSSVPHLATSQFSAYSQNCRHLICPSMSNNFESSNSKPSDINGNSNANNVMLYSWMNPKSGADNPNSSNNKRTRQTYTRHQTLELEKEFHFNKYLTRRRRIEIAHSLILTERQIKIWFQNRRMKWKKEHNIAKLTGPGSCDQIEASDKPTISRCSTISPEQEIEKCENEPN
Smed-Hox1	Pnox3	hox1	Schmidtea mediterranea	Balavoine and Telford, 1995	SmedASXL_003878	CNS	MINIAPQELTNGYFIVNNKSNCLHNCCWSRRSIFNNKSSYPEININDVYVNKQALVNQKSTSEGNDSQIFGAKFLDIPLNMETVESIYNYSNSETTFDGSFSKLLNSNDCSIGSLDRNGSGEILLNQSSDLTNNLYNDNELVYTSISSNDLKPNIHQTIAFCKDSNVGNSITNNSNYCYYYDQGRNIYCLNDNSNGTISSLPNLLHDYEMSLSRNHEIDYDYFNKAFLRMPSENTTDRRDTSIINEMYNESSFSGNPVQNTPPFQWMKIKRHHPKSQKNFSTNENPQCLQALYYSFEDQSSFNSITGRTNFTNKQLTELEKEFHFNQYLTRARRIEIANSMGLSETQVKIWFQNRRMKQKRRQKARKVDLCSSEDSRK
Smed-Hox2/3a	Djplox2/DtHoxG/Pnox4	hox3	Schmidtea mediterranea	Balavoine and Telford, 1995; Bayascas, et al., 1997; Orii, et al., 1999	SmedASXL_008435	CNS	MSFNSDQVEAGDGTFLCSNNNGIHAYPIYRWMIDTRMLSSRTAKAKKQDKKNSNESENAYNYKDDACCTVSSTSKRCRSAYTNNQLVELEKEFHYNNYLARGRRTELSKQLLLTERQVKIWFQNRRMKQKKEKKEIEKSRIQFSVSNRVPGHESYQKIFGSGIFPLSSLDADNPANCSVYSRPEFCYQFSGVN
Smed-lox4	DthoxF/Pnox1a	hox7	Schmidtea mediterranea	Balavoine and Telford, 1995; Bayascas, et al., 1997;	SmedASXL_005553/SmedASXL_043981	Stem cells, CNS	MKNDFLATISNNFTVESFDKCNKSHLPELFTRGISSGVDDSCKMMNQNTFWSSNMPHLMAAAAVGGHYPPFPVTSVMAGVDQKNLPQIDIDLHSDPVLSDSHQGCLPLSHTFPSANNNNTSLSSFNSFAIGLYSNYPNQMQSIDELDDDKFDMDCPLRNDQKYTDNENNSNSRSEGGAQQIWPWMTVVGPNSVQKRRGRQTYSRHQTLELEKEFQFNHYLTRRRRIEIAHNLCLSERQIKIWFQNRRMKLKKERQQIRELNDEITRKTISKKHLSSNYNWESVSVSSGGADDESYGLVNMSAPVNIMGQQ
Smed-lox5b	DthoxE/Plox6	hox7	Schmidtea mediterranea	Bayascas, et al., 1997; Orii, et al., 1999;	SmedASXL_002885	Unknown mesenchymal, CNS	MKLMYPNYHSVMPEFQLNCESEISSNTTIGYDHPVSITESSYNSMKNSSSFTSPSTLNNSGLELPPNFSIPRYSDEFLLTGNQDSSKSLSNYSQQSCYYLYRKPSRTETQNLNLPYSGAWKNSSLFCHGTINSNYETDSNNPTNNNNNNISHIRALGNNAICQHLGSNLFHDQHFKSDIPSLHSPNNIINNSPNHNDMVVYPWMNPKMNSESSSDHKRSRQTYTRYQTLELEKEFHFNKYLTRRRRIEIAHALSLTERQIKIWFQNRRMKWKKDHNIPKLNGPGTLEQYEQQFEKEQLEKLEAKTDIEDHCSDTESLNT
Smed-En		Engrailed	Schmidtea mediterranea		SmedASXL_019490		MVLRFCVKDILGPDFENIQNSFKTDRIADSSQDNSIDFNFGFEKLDSNKSIPPSLPAWVFCTRYSDRPTSGPRSRKSKASTILEASLNNKRPRTSFSNEQLISLKKEFDENRYLSEEKRKKIAHTLGLNESQVKIWFQNKRAKAKKGDGTQNVLALKLMAQGLYNHSMKSSETSSNKSNKSSERNS
Smed-Eve		Even-skipped	Schmidtea mediterranea		SmedASXL_008181		MQMNSNHLNEMNKSTSGDEHGDNHSIDFYENSDQMKRYRTNYSRNQINRLEQEFRREKYLSRLKRTELAKELGLKESTIKVWFQNRRMKEKRQLTTINIPQILANSDPFLYSYLLDSARAYYNFTSQFGHSPAQPPSKFEAISTETALAAFMSTNKLMPYHGVPNLSHVPAIKPNCSGECPTIMIPPVSRCYLDQHETQISTFPTQSNACVNIASIKKSEITFRPYMDS
Smed-Dll-1		Distalless	Schmidtea mediterranea	Lapan and Reddien, 2011	JN983829; SmedASXL_012281	Eyes	MISTMPHCNLQASNDLFEPPTASTGSETQSHSLQYPITSSGSYEFMDNGLFSSALPDSPSKSDIKPPQGLLPPFGLSKLDPQSFYGFPNQYDMLYPNMSTRLYAASDNCNEPNLSLTKTSIFSNSSNLAYSSLGCDNLPVSSPTDILQDGFGGINSHKKDLHSISGLGISTSNNQQLMPPLSTPGYRNINQQLNPGTNSSVILARNFNSPYGTQQSTSALGHLHQNYPTNSHNYMSSQSMAAAVYNYQHNMVFPTGQMTPPSMKEDIQREDQIRVSGKGKKIRKPRTIYSSLQLQQLSKRFQRTQYLSLPERAELASSLGLTQTQVKIWFQNRRSKYKKLIKQGQDPSILMNGEFNDSMDEMTEDQIDEDNCIKPKAEMLLTSDPNNPRGDSSDIPTET…
Hox1 (lab)			Tribolium castaneum		NP_001107762.1
Hox2 (pb)			Tribolium castaneum		EEZ99256.1
Hox3 (zen)			Tribolium castaneum		NP_001036813.1
Hox4 (dfd)			Tribolium castaneum		AAK16423.1
Hox5 (scr)			Tribolium castaneum		EEZ99252.1
Hox6 (Antp)			Tribolium castaneum		EEZ99250.1
Hox7 (Ubx)			Tribolium castaneum		NP_001034497.1
Hox8 (AbdA)			Tribolium castaneum		AAB70263.1
Hox9 (AbdB)			Tribolium castaneum		AAF36721.1
En			Tribolium castaneum		NP_001034511.2
Eve			Tribolium castaneum		NP_001034538
Caudal			Tribolium castaneum		NP_001034498.1
Dll			Tribolium castaneum		NP_001034528.2
Hox1			Amphioxus		BAA78620.2
Hox2			Amphioxus		CAA84515.1
Hox3			Amphioxus		ACJ74380.1
Hox4			Amphioxus		BAA78622.1
Hox5			Amphioxus		ABX39489.1
Hox6			Amphioxus		ABX39490.1
Hox7			Amphioxus		ABX39491.1
Hox8			Amphioxus		ABX39492.1
Hox9			Amphioxus		ABX39493.1
Hox10			Amphioxus		CAA84522.1
Hox11			Amphioxus		AAF81909.1
Hox12			Amphioxus		AAF81903.1
Hox13			Amphioxus		ACJ74390.1
Hox14			Amphioxus		AAF81905.1
En			Amphioxus		AAB40144.1
Eve-1			Amphioxus		XP_002612703.1
Eve-2			Amphioxus		XP_002612702.1
Cdx			Amphioxus		AAC39017.1
Dlx			Amphioxus		HomeoDB download		MRKPRTIYTSFQLQQLNRRFQRTQYLALPERAELAAQLGLTQTQVKIWFQNRRSKYKKLM
Gsx			Amphioxus		HomeoDB download		SRRMRTAFSSTQLLELEREFASNMYLSRLRRIEIATFLNLSEKQVKIWFQNRRVKHKKEA
labial			Lottia gigantea		HomeoDB download		PNSGRTNFTNKQLTELEKEFHFNKYLTRARRIEIAASLGLNETQVKIWFQNRRMKQKKR
pb			Lottia gigantea		HomeoDB download		GSRRLRTAYTNTQLLELEKEFHFNKYLCRPRRIEIAASLDLTERQVKVWFQNRRMKYKRQ
Hox3			Lottia gigantea		HomeoDB download		EPAKRARTAYTSAQLVELEKEFHFNRYLCRPRRIEMAALLNLSERQIKIWFQNRRMKFKKDCRLKGGSDK
dfd			Lottia gigantea		HomeoDB download		DSKRNRTAYTRHQVLELEKEFHFNRYLTRRRRIEIAHTLCLSERQIKIWFQNRRMKWKKE
scr			Lottia gigantea		HomeoDB download		DSKRSRTSYTRHQTLELEKEFHYNKYLTRRRRIEIAHALNLTERQIKIWFQNRRMKWKKD
Antp			Lottia gigantea		HomeoDB download		NRKRGRQTYTRYQTLELEKEFHFNRYLTRRRRIEIAHALCLTERQIKIWFQNRRMKWKKE
lox2			Lottia gigantea		HomeoDB download		QRRRGRQTYTRFQTLELEKEFKFNRYLTRRRRIELSHMLCLTERQIKIWFQNRRMKEKKE
lox4			Lottia gigantea		HomeoDB download		QRRRGRQTYSRYQTLELEKEFQFNHYLTRKRRIEIAHTLCLTERQIKIWFQNRRMKMKKE
lox5			Lottia gigantea		HomeoDB download		EQKRTRQTYTRYQTLELEKEFHFNRYLTRRRRIEVAHMLGLTERQIKIWFQNRRMKWKKE
post1			Lottia gigantea		HomeoDB download		TLRKRRRPYSKFQIAELEREYNGSTYVSKSRRWELSQLINLSERQIKIWFQNRRIKAKKI
post2			Lottia gigantea		HomeoDB download		KGRKKRKPYTRYQTMVLENEFLSSSYITRQKRWEISCKLQLSERQVKVWFQNRRMKRKKL
Hox1 (lab)			Lithobius atkinsoni		AAL36907.1
Hox2 (pb)			Lithobius atkinsoni		AAL36908.1
Hox3 (zen)			Lithobius atkinsoni		AAL36906.1
Hox4 (dfd)			Lithobius atkinsoni		AAL36902.1
Hox5 (scr)			Lithobius atkinsoni		AAL36909.1
Hox6 (Antp)			Ethmostigmus rubripes		AAB91389.2
Hox7 (Ubx)			Strigamia maritima		ABD16212.1
Hox8 (AbdA)			Strigamia maritima		ABD16213.1
Hox9 (AbdB)			Strigamia maritima		ABD16214.1
Cdx			Strigamia maritima		AAT35589.1		KPSYQTQCNPGKTRTKDKYRVVYSDIQRLELEKEFHYSRYITIRRKAELAQLLGLSERQVKIWFQNRRAKERKQVKKREELVQKEKDIVVHHHLQPLQMSTANGIGNKMISLD
En			Strigamia maritima		AAL13136.1
Eve			Lithobius atkinsoni		AAL36904.1
Caudal			Platynereis dumerilii		ABA29777.3
Eve			Platynereis dumerilii		ABA29776.1
En			Platynereis dumerilii		ABD04655.1
Hox1			Capitella teleta		ABY67952.1
Hox2			Capitella teleta		ABY67953.1
Hox3			Capitella teleta		ABY67954.1
Hox4			Capitella teleta		ABY67955.1
Hox5			Capitella teleta		ABY67956.1
Hox6 (lox5)			Capitella teleta		ABY67957.1
Hox7			Capitella teleta		ABY67962.1
Hox8 (lox4)			Capitella teleta		ABY67958.1
Hox9 (lox2)			Capitella teleta		ABY67959.1
Post-1			Capitella teleta		ABY67961.1
Post-2			Capitella teleta		ABY67960.1
Xlox			Capitella teleta		AAZ95509.1
Cdx1			Macrostomum lignano		MLig_Cdx1_RNA815_9641		QQQQRLYKQRASVQTLNQMLQRSPFVCRGRDRSPSTDETQHHHHQQQQHQQQQQQQHQQQQHQQQHQQHQQQQHQQQQHQQQHQQHQQQQQQQQHHQQQQXSXHFLVSSQPAVQASTDPASSDEALSPLHQEDMEDAMGMKEASKLQQEIVKAWKQKKRPNCEMKTRTQDKYRQVYSSHQRFELEKEYHFQKYISTARKSELSKTLRLSERQIKIWFQNRRAKERRQRKNQQRGGLPESTAVDARLWSSSCRRAQRRSSSSSWSSRRVASASLQSAVS
Cdx2			Macrostomum lignano		MLig_Cdx2_RNA1310_9296.1		KQMAAMSSTSSWSPISGAGFLAANQPQYQFPAQPHHLLFSQHQQHPSAGPCLCSLCVQHPGALHQLPLQQQHPLHPSQHHQQQQPHHNQQHQHQAYNFSNSANMSSLMQHQSQNSTPSAAAAAAAAAAAAAAAAAASSSLAGPLTSSMHAACATNWSAAAAAPLPLTSSASSLQSANAARTQQQSSVAASTGTSASSAAAAAVAAAAAAAASSLPNPVVTGDQASSDEALSPPHQDDPMDDVMDVREATRLQQEMIKSWRQKRRVSCEMKTRTQDKYRQVYNSQQRFELEKEYHYQKYITSARKSELSGILHLSERQIKIWFQNRRAKERRQKKSSGGGGGGSKPSAAAAAAADISSAHSEQDFSNICHNNNNNNNNNSGSLKDGAVQLGSPSSMSNLL…
En			Macrostomum lignano		MLig_EN_RNA1310_46189		KNQSKKQFYSLLINKDRKLQNSIMVLDSEICPEKQQQQKEVEEKAMEQQQKRQATYTRFLIEEILKPEFGRPPPAHLHHQLPTVVGKLQQQAAAEDKASLWPAWIYCTRYSDRPSSGPRVRKFRRRSRKDNEKRPRTSFSGEQLKRLKQEFEENRYLTEERRLSLAKELQLNESQVKIWFQNKRAKAKKGHGFKNPLALHLMSQGLYNHSVRLRTDSDSDRDGI
Eve			Macrostomum lignano		MLig_EVE_RNA815_33148		VDLISVDIIKDTLISIMASYRQQRRQADFLLSGMDRPISDGDPDDTAEPSSSLSDAGXDQASGCSSPTNDFSDGIMGVGVGXGAGGSMSXQSSGGLGGAADDPNLKRYRTAFSREQLDRLEKEYRRESYVSRPRRCELATQLGLPESTIKVWFQNRRMKDKRQRIAQSWPYNLAVANPQLYTYLVRAASVYHYCVSIG
Hox1			Macrostomum lignano		MLig_HOX1_RNA815_17610		KKQTALITNMSRHYQHQQIYDPQIACPDQYLTQQPYHHQGHVLYQQASEAATNILQSPHQCAFASENASTVGMATTXHQHGSGSAVRPDSTSPCCSNDSGGQAGGFSAAPFKWMEIKRHQARMAKGCRRASQQTQQQEELSSPQAVKQTQQPQSGTSVDCPATSFVESANSSCPMLAANPTGRTNFTNKQLTELEKEFHFSKYLTRARRIEIATSLKLNETQVKIWFQNRRMKQKKRQKESSFLMKHRSVKECGSEDEAAAKSVIRLVQSL
Hox1			Macrostomum lignano		MLig_HOX1_RNA1310_11722.1		AQFPLCQSMAGVLGPNNSSSSNSIITGYSGASYIGVSDRSSGDSKTTAAALRMMNSGGAAGGYSLCNLDSLAYQQHPGSLIEATKATAAYHTAAAFQTHHQQQQLHQQHHLHPQHPQQQQQHHQINSPYGLYLQHQEQPVLHQQQQQQQYYSQCQQQQYPSTASAAAAAAAAAAAYIKQESTPASAVGTAAVNSLWGSSGGGGDINCYSTGSQHLQQQQHLLHQCPHSPSGGSSSELSVSPSPVCGTSVGVGGGISGGSATATAHASGSRSKANANNNSSNSSNSSGGGGGVLGGGESGGSPPFKWMEIKRHQPKATGKDCKKQQQQQQQQQQQQQQQQQQQQQQILQQQQELQQQQLLCHPLSRQPVCPLSLDPQQVPPHCLMAPGNGRTNFTNKQLT…
Hox3			Macrostomum lignano		MLig_HOX3_RNA1310_15265.1		QLSIPYIRQILNPMTGVQRNSQQHRAGMHQQHQQMLHGGLPHPIYPWMMETRGHSAGGAGGGGGGGGHSRSASRTAQSGRQSAVDGVGFDMESATEFSKGDADSAIGSASKRIRTAYTNAQLVELEKEFHFNRYLCRPRRIELASSLNLTERQIKIWFQNRRMKFKKDQKVRDTELQARRMAMGSDLIKEEKFNSLHSISGIPMQTEQLLQQQHPQHHQHQQMLQQQSGIGFHGGGAAESAAAAAQQSMFFEQQFSQQNPMPQQQLPCRSPFV
Hox7			Macrostomum lignano		MLig_HOX7_RNA1310_90690		SRHLLAATAGPNSASRSGGRRTYSQQQTLELEKEFQLSRYLSRDRRAELSTWLGMTERQVKIWFQNRRMKLKRHRMRIRELNCAQEMTEADIQDERL
Hox8			Macrostomum lignano		MLig_HOX8_RNA1310_76405		EPMLKQLWPWMTVVGPNSVQRRSGRQTYSRQQTLELEKEFKFNNYLTRRRRIEIAHLLGLTERQIKIWFQNRRMKLKKEKQQIRELNAESKKSNNAFGDDEDDEGVDELDAACGVGGGGLYGGV
Post2a			Macrostomum lignano		MLig_HOX10_RNA815_27715		QQQQQQLRGGVVGVGGAGGGVGGGSYLFAPHEMMLPRLDEFADPDSAAGVRSRKKRKPYTRYQTAMLEREFLMNAYITRQKRWEISCQLHLTERQVKVWFQNRRMKKKKLQTRTRSSEDNVSAESVSPAMAHHQLHQQHHHGLHHHGAMLMGHMEQLGSFKQEDMHHQGVDLKDPSLVVHPQGGICS
Post2b			Macrostomum lignano		MLig_HOX11_RNA815_50602		CQSAPAYAAAAAHHHQHQHEDETVQQQQQQLLASDDSECISSVRSRKKRKPYTRYQTAMLEREFVSNAYITRQKRWEISCQLHLTERQVKVWFQNRRMKRKKLQSRSTGTRSAAAAAGSNSSEYPDYNEDSSS
Xlox			Archaster typicus		AAO85417.1
Xlox			Euprymna scolopes		ABD16192.1
Dlx-1			Xenopus tropicalis		NP_001093727.1
Gsx-1			Xenopus tropicalis		NP_001039254.1
Dll			Apis meliferra		HomeoDB download		MRKPRTIYSSLQLQQLNRRFQRTQYLALPERAELAASLGLTQTQVKIWFQNRRSKYKKMM
Zen (hox3)			Apis meliferra		HomeoDB download		TKRSRTAYTSVQLVELEKEFTVTKYLCRPRRIELAIALSLTERQIKIWFQNRRMKYKKEQ
Ind (gsx)			Apis meliferra		HomeoDB download		SKRIRTAFTSTQLLELEREFASNMYLSRLRRIEIATNLRLSEKQVKIWFQNRRVKYKKED
labial-A			Helobdella robusta		HomeoDB download		SNLGRTNFTNKQLTELEKEFHFNKYLTRARRIEIASTLGLNETQVKIWFQNRRMKHKKRL
Dfd-A			Helobdella robusta		HomeoDB download		ADKRARTSYSRYQTLELEKEFHFNRYLNGRRRIEIAHSLGLTERQIKIWFQNRRMKWKKD
Scr-A			Helobdella robusta		HomeoDB download		DNKRTRTSYTRHQTLELEKEFHFNRYLSRRRRIEIAHVLNLSERQIKIWFQNRRMKWKKD
Antp			Helobdella robusta		HomeoDB download		RKRGRQTYTRFQTLELEKEFHFNKYLTRRRRIEISHQLCLTERQVKIWFQNRRMKWKKE
lox2			Helobdella robusta		HomeoDB download		QRRRGRQTYTRYQTLELEKEFKFNRYLTRRRRIELSHTLYLTERQIKIWFQNRRMKEKKE
lox4-A			Helobdella robusta		HomeoDB download		QRRRGRQTYSRYQTLELEKEFQFNRYLTRKRRIEIAHSLCLTERQIKIWFQNRRMKSKKE
lox5			Helobdella robusta		HomeoDB download		DQKRTRQTYTRYQTLELEKEFYSNRYLTRRRRIEIAHSLALSERQIKIWFQNRRMKWKKE
