# Supplementary material for: HOX gene complement and expression in the planarian Schmidtea mediterranea
Source: EvoDevo. 2016 Mar 30;7:7. doi: 10.1186/s13227-016-0044-8 (PMC4815179; doi:10.1186/s13227-016-0044-8)
Supplement: Supplementary file 3 — 10.1186/s13227-016-0044-8 Zone assignment of transcripts from normalized RNAseq data. The raw data for the zone plots of transcript expression in Fig. 2A are given here. Only genes with normalized CPM > 0.5 are shown. [file 13227_2016_44_MOESM3_ESM.xlsx]

## Sheet: zones1_6_cpm0.5_normalized_edge
transcript	score_pvalue.Zone1	score_pvalue.Zone2	score_pvalue.Zone3	score_pvalue.Zone4	score_pvalue.Zone5	score_pvalue.Zone6	specific.zones_pvalue0.05
SmedASXL_082813	19.0793	-0.430948	-4.69784	-4.08895	-2.02642	-2.3313	1
SmedASXL_009602	1.54746	-0.33443	-0.725344	-0.0971499	-0.104723	0.127298	1
SmedASXL_063877	1.45672	0.314589	-0.914347	-0.18891	0	-0.322151	1
SmedASXL_024028	2.34532	0.959445	-0.644876	-0.644876	-0.00323269	-1.774	1
SmedASXL_016036	4.14627	-0.087743	-0.95036	-0.315441	-0.65593	-0.504689	1
SmedASXL_005152	2.89335	-0.158519	-1.25962	-0.0620749	-0.296351	-0.202364	1
SmedASXL_009173	1.98169	-0.156533	-0.279816	-0.215252	-0.469752	-0.0419255	1
SmedASXL_028657	1.84445	0.156659	-0.308229	0	-0.248316	-1.02666	1
SmedASXL_079560	2.10322	-0.0108938	-0.491418	-0.654059	-0.342163	0.0438098	1
SmedASXL_009724	1.92786	0.724743	-0.721237	-0.646727	-0.23445	-0.597025	1
SmedASXL_008196	9.81343	0.576168	-2.27007	-0.297284	-3.42164	-5.15556	1
SmedASXL_015715	3.5256	0.304892	-0.369173	-0.683687	-0.884076	-0.871425	1
SmedASXL_073390	1.41347	0.23543	0.0484698	-0.992289	-0.00397804	-0.695988	1
SmedASXL_073131	16.26	0.0737932	-4.30989	-3.81949	-4.13614	-1.48795	1
SmedASXL_014412	3.60227	0.122414	-0.742533	-0.613586	-0.594911	-0.5028	1
SmedASXL_069190	2.58808	0.459618	-0.506458	-1.34431	-0.506458	-0.21328	1
SmedASXL_010029	2.96221	-0.0611127	-0.797822	-0.218186	-0.54225	-0.229427	1
SmedASXL_012583	2.96896	-0.32555	-0.606653	-0.461532	-0.144693	-0.186142	1
SmedASXL_001239	2.25958	-0.154577	-0.839765	-0.202517	-0.27014	-0.0220561	1
SmedASXL_010586	1.9899	0.0265114	-0.411273	-0.29652	-0.411273	-0.152573	1
SmedASXL_014555	3.96183	-0.0994364	-0.967864	-0.467347	-0.621044	-0.261998	1
SmedASXL_081309	3.63541	0.483699	-0.977497	-0.861286	-0.655212	-0.564108	1
SmedASXL_044985	2.46588	0.898536	-1.27808	-0.412665	-0.179305	-0.985972	1
SmedASXL_010758	1.88063	0.471938	-0.359484	-0.533065	-0.614605	-0.284301	1
SmedASXL_074253	1.6158	0.348743	-0.0825814	-0.471983	-0.696762	-0.289963	1
SmedASXL_080089	1.88608	0.896526	-0.942241	-0.678994	-0.322151	-0.322151	1
SmedASXL_008156	13.0014	1.17357	-1.8813	-5.3185	-3.98643	-3.97376	1
SmedASXL_030826	4.43069	-0.455793	-0.665508	-0.148221	-1.63708	-0.0382107	1
SmedASXL_016448	1.43171	0.505788	-0.385599	-0.0542311	-0.524613	-0.608098	1
SmedASXL_008795	2.14033	-0.0818289	-0.736044	-0.224054	-0.287098	-0.0454851	1
SmedASXL_073099	1.86171	-0.309815	-0.238025	-0.585408	-0.12324	0.0758951	1
SmedASXL_023626	1.44251	0.974295	-0.950984	-0.370598	-0.532273	-0.239599	1
SmedASXL_077275	2.1289	0.712236	-0.570624	-0.428314	-0.20027	-1.14545	1
SmedASXL_006438	1.3141	-0.025172	-0.348808	-0.359978	-0.204588	0.0655828	1
SmedASXL_008800	2.48669	-0.220386	-0.523922	-0.957238	-0.220386	0.224255	1
SmedASXL_011949	4.14141	-0.134475	-0.837243	-0.698964	-0.415621	-0.344364	1
SmedASXL_009783	5.37757	-0.0833169	-1.62192	-0.304614	-1.08033	-0.474912	1
SmedASXL_011036	1.79409	0.055953	-0.380476	-0.100631	-0.533835	-0.176351	1
SmedASXL_076246	1.74138	1.00618	-0.74458	-0.396801	-0.674222	-0.485907	1
SmedASXL_007617	1.3426	0.0601013	-0.524894	-0.0910705	-0.271516	-0.0834127	1
SmedASXL_016562	3.055	-0.154549	-0.428015	-0.544093	-0.278793	-0.343517	1
SmedASXL_065584	2.33842	0.0237202	-1.34403	-0.260089	-0.737627	0.23516	1
SmedASXL_010493	1.34678	-0.024032	-0.3815	-0.53297	-0.176664	0.1488	1
SmedASXL_012149	2.00004	-0.125227	-0.654941	-0.371879	-0.201964	0.0353923	1
SmedASXL_009734	1.53016	-0.201586	-0.407405	-0.201586	-0.154701	0	1
SmedASXL_012742	1.61979	-0.121527	-0.48104	-0.339276	-0.278363	0.139145	1
SmedASXL_055544	6.56044	0.86474	-2.13897	-1.46536	-1.07521	-1.61553	1
SmedASXL_011682	1.38444	0.451298	-0.725175	-0.311765	-0.355962	-0.101716	1
SmedASXL_082663	2.71111	0.987967	-0.729621	-1.25947	-0.704271	-0.342355	1
SmedASXL_009054	1.68981	0.31225	-0.432448	-0.189534	-0.534433	-0.334745	1
SmedASXL_066352	2.92121	-0.354827	-0.0289173	-0.508767	-0.691685	-0.118084	1
SmedASXL_077092	8.52349	0.0545684	-1.63725	-2.19419	-1.76468	-0.595467	1
SmedASXL_014121	4.41308	-0.112318	-0.892662	-0.136848	-1.29479	-0.440806	1
SmedASXL_008720	2.78215	-0.17085	-0.607594	-0.440918	-0.182508	-0.222883	1
SmedASXL_015569	2.23928	0.254807	-0.477123	-0.462283	-0.341877	-0.477844	1
SmedASXL_001294	1.49142	-0.21316	-0.227441	-0.462844	-0.346097	0.244221	1
SmedASXL_073039	2.46106	-0.135978	-0.756029	-0.135978	-0.608847	0.0930881	1
SmedASXL_019879	1.51175	0.214046	-0.590108	-0.0812641	-0.20494	-0.363259	1
SmedASXL_005593	1.30663	0.918577	-0.581318	-0.880395	-0.332905	-0.167958	1
SmedASXL_010269	9.67398	0.0906352	-2.32738	-1.24726	-2.2427	-1.20351	1
SmedASXL_009037	2.06514	-0.205216	-0.579531	-0.229845	-0.205216	-0.0435261	1
SmedASXL_016520	1.56723	-0.0216234	-0.501163	-0.253127	-0.29041	0.027548	1
SmedASXL_059767	2.05001	-0.0430956	-0.409975	-0.483985	-0.392379	0	1
SmedASXL_014689	1.53827	0.427326	-0.23979	-0.183721	-0.401043	-0.754684	1
SmedASXL_031621	2.75469	0.782761	-1.24469	-0.591752	-0.977064	-0.308812	1
SmedASXL_071705	3.52865	0	-0.195008	-0.809817	-1.30605	-0.195008	1
SmedASXL_016775	1.69903	0	-0.298319	-0.486362	-0.519704	0.0997331	1
SmedASXL_008826	4.07995	0.529629	-1.52192	-0.583464	-1.21372	-0.379018	1
SmedASXL_015288	2.54116	-0.112857	-0.596969	0.220534	-0.849541	-0.502602	1
SmedASXL_009648	2.37408	-0.297268	-0.712584	-0.103189	-0.31035	-0.0665946	1
SmedASXL_015026	1.60175	0.124675	-0.69377	-0.189075	-0.189075	-0.163019	1
SmedASXL_008525	2.49967	0.416165	-0.651107	-0.415226	-0.658588	-0.462152	1
SmedASXL_017060	7.33963	0	-1.7819	-2.45809	-1.15419	-0.161703	1
SmedASXL_015639	2.66954	-0.189201	-0.545743	-0.37289	-0.440297	-0.0540122	1
SmedASXL_015931	1.69481	0.106179	-0.54073	-0.287793	-0.28841	-0.116774	1
SmedASXL_004201	1.72414	0	-0.440354	-0.248317	-0.354232	-0.0502433	1
SmedASXL_007226	13.424	0.803738	-3.31423	-3.90969	-4.01512	-2.44086	1
SmedASXL_003470	2.44766	0.0952178	-0.659666	-0.239426	-0.766132	-0.0723535	1
SmedASXL_010383	2.48238	0.346361	-0.481736	-0.370962	-0.728832	-0.421257	1
SmedASXL_013184	1.40266	-0.220708	-0.361846	-0.118767	-0.125995	-0.0157343	1
SmedASXL_008678	1.88008	0.227199	-0.6438	-0.377818	-0.438144	-0.10423	1
SmedASXL_009288	5.25189	0.777284	-1.82815	-0.858501	-1.80121	-0.721391	1
SmedASXL_074073	1.52085	0.942149	-0.859674	-0.451439	-0.409931	-0.364992	1
SmedASXL_011047	5.35326	-0.0806057	-0.616312	-0.978327	-0.98063	-0.557052	1
SmedASXL_007847	6.43718	0.993418	-1.04465	-2.45952	-1.50462	-1.59331	1
SmedASXL_000106	2.4722	0.358234	-0.485275	-1.41029	-0.783637	0	1
SmedASXL_068237	1.52602	-0.00377687	-0.433051	0	-0.293951	-0.23283	1
SmedASXL_001477	3.34573	0.801303	-0.857265	-0.857265	-0.445459	-1.11007	1
SmedASXL_015745	3.84874	0.430408	-0.49183	-0.869752	-0.935504	-0.952414	1
SmedASXL_067052	2.4898	1.0033	-1.09153	-0.937255	-0.362832	-0.671736	1
SmedASXL_010070	4.80558	0.383099	-0.323018	-0.481765	-1.66751	-2.02854	1
SmedASXL_019772	1.9809	-0.0957612	-0.712997	-0.100118	-0.136004	-0.227447	1
SmedASXL_008928	1.88474	0.423681	-0.504138	-0.734945	-0.368461	-0.17059	1
SmedASXL_070249	1.4144	0.232793	-0.300638	-0.111414	-0.348103	-0.424874	1
SmedASXL_067771	1.38334	1.24734	-0.656176	-1.39837	-0.673559	0.00267305	1
SmedASXL_066709	3.91123	0.126316	-0.780514	-1.02608	-0.261081	-0.575258	1
SmedASXL_009890	2.91673	0.0591954	-0.417279	-1.03205	-0.679082	-0.0230917	1
SmedASXL_019941	2.75406	-0.295904	-0.705044	-0.0519244	-0.445758	-0.191272	1
SmedASXL_019359	1.58782	-0.0793471	-0.533323	-0.593736	-0.276355	0.322925	1
SmedASXL_004922	2.57549	0.795492	-1.51884	-0.557897	-0.914829	-0.153797	1
SmedASXL_079561	2.58781	0.5276	-1.13728	-0.136717	-0.603654	-0.603654	1
SmedASXL_009434	2.71467	-0.0676449	-0.420377	-0.511357	-0.41633	-0.143978	1
SmedASXL_061306	32.0223	-1.4917	-5.6137	-7.42091	-5.48661	-3.79245	1
SmedASXL_013964	1.8421	-0.158892	-0.5608	-0.258228	-0.0920794	-0.0737465	1
SmedASXL_019111	1.39963	-0.0438549	-0.237695	-0.679986	-0.145829	0.0918097	1
SmedASXL_005079	1.97366	0.186112	-1.03022	-1.13776	-0.516235	0.424516	1
SmedASXL_000141	2.37646	0	-0.747889	-0.747889	0	-0.0864099	1
SmedASXL_039313	5.52184	0.361484	-1.19448	-2.03679	-0.905934	-0.435472	1
SmedASXL_015082	1.32136	-0.0628448	-0.40801	-0.140102	-0.134961	-0.0664304	1
SmedASXL_016753	1.68102	0.0750408	-0.371388	-0.242257	-0.433737	-0.116273	1
SmedASXL_016388	1.56228	-0.0186174	-0.356663	-0.318357	-0.287323	-0.00979236	1
SmedASXL_000689	2.89599	-0.299157	-1.12004	-1.31649	-0.242487	0.530958	1
SmedASXL_003521	2.53016	-0.397297	-0.324634	-0.258176	-0.142198	-0.258176	1
SmedASXL_008324	33.0523	-0.394944	-7.62794	-6.79946	-7.62794	-7.62794	1
SmedASXL_019238	2.35805	-0.289831	-0.0795186	-0.839812	-0.243893	-0.0204207	1
SmedASXL_064789	2.05067	0.698677	-1.25947	-0.0952475	-0.942241	-0.206691	1
SmedASXL_074538	2.89024	0.875265	-0.0863243	-1.04612	-1.42139	-0.743751	1
SmedASXL_010264	6.7059	1.10995	-1.94017	-1.94017	-1.31117	-1.82819	1
SmedASXL_007442	3.54535	1.16331	-1.4957	-0.598536	-1.49116	-0.680351	1
SmedASXL_015384	2.62565	0.78753	-0.820956	-0.79525	-0.408582	-0.770032	1
SmedASXL_012882	1.68324	-0.15662	-0.659301	-0.104732	-0.225703	0	1
SmedASXL_001820	2.54485	0.109175	-0.687841	-0.743731	-0.715471	0.0744194	1
SmedASXL_016554	1.50415	0.292823	-0.300803	-0.411937	-0.314995	-0.273202	1
SmedASXL_008777	4.08442	0.156807	-1.30166	-0.513722	-0.768907	-0.420722	1
SmedASXL_069413	1.32093	0.341998	-0.951955	-0.169623	-0.94164	0.255509	1
SmedASXL_040658	1.66648	0.0485804	-0.398917	-0.764195	-0.293173	0.118042	1
SmedASXL_056645	11.2168	0.750632	-2.92163	-2.92163	-2.96417	-2.96417	1
SmedASXL_018952	1.92973	1.20189	-0.796307	-0.15868	-0.66192	-1.34808	1
SmedASXL_072343	1.52559	-0.336125	-0.759291	-0.133108	0.0214832	0.0214832	1
SmedASXL_010138	3.54773	0.586366	-1.36343	-0.653484	-0.702897	-0.583099	1
SmedASXL_015671	2.02247	-0.282384	-0.646053	0.152164	-0.277536	-0.29712	1
SmedASXL_015864	2.74633	-0.150921	-0.513007	-0.29713	-0.460609	-0.178726	1
SmedASXL_000218	8.84403	-0.00566176	-1.83906	-0.958697	-0.652076	-2.44553	1
SmedASXL_001434	2.39065	-0.0645469	-0.463479	-0.807865	0.215361	-0.556857	1
SmedASXL_067101	1.90173	0.993185	-0.803867	-0.927791	-0.203939	-0.586758	1
SmedASXL_005923	3.76282	0.302052	-1.47792	0.294088	-1.8791	-1.14369	1
SmedASXL_000382	1.71991	1.147	-0.242619	-0.464664	-0.815036	-1.05492	1
SmedASXL_013341	4.14075	0.357569	-2.17267	-0.0138402	-1.10705	-0.846369	1
SmedASXL_015544	1.45759	-0.1464	-0.245795	0.056832	-0.240633	-0.315768	1
SmedASXL_016616	1.60822	0.533691	-0.358184	-0.0718733	-0.515437	-0.90141	1
SmedASXL_015863	2.90642	-0.0814426	-0.628311	-0.334881	-0.347368	-0.322588	1
SmedASXL_014738	1.43023	0.223005	-0.495845	-0.366111	-0.239145	-0.102505	1
SmedASXL_003084	1.38227	0.00485954	-0.920749	-0.171596	-0.10539	0.05665	1
SmedASXL_006894	1.38916	-0.141864	-0.655032	-0.307019	-0.0685676	0.15693	1
SmedASXL_027007	3.20571	0.296817	-0.62154	-0.39808	-1.68708	-0.084028	1
SmedASXL_019718	1.59762	0.0461418	-0.70629	-0.470166	-0.059808	0	1
SmedASXL_005364	3.05882	-0.216158	-0.960843	-0.0501515	-0.492288	-0.240104	1
SmedASXL_071740	3.85517	-0.00538581	-1.30841	-0.722444	-0.659571	-0.00538581	1
SmedASXL_007206	5.50965	0.626987	-1.86733	-1.14156	-1.26769	-0.76269	1
SmedASXL_007751	2.36757	-0.16795	-0.255377	-0.26321	-0.43931	-0.216424	1
SmedASXL_008781	1.83526	0.281236	-0.295322	-0.407313	-0.314551	-0.506926	1
SmedASXL_000643	3.66454	0.87148	-0.432494	-1.21144	-1.07477	-1.14173	1
SmedASXL_019821	6.6289	0.485471	-1.45242	-0.735168	-1.24132	-2.258	1
SmedASXL_000080	6.08081	-0.223263	-1.05059	-0.598108	-1.34743	-0.361545	1
SmedASXL_010043	3.86169	0.244749	-0.979057	-0.328671	-0.852671	-0.796889	1
SmedASXL_070896	1.98306	-0.18282	-0.0903441	-0.0126426	-0.0126426	-0.953078	1
SmedASXL_012210	2.98873	-0.0310539	-0.709613	-0.571895	-0.526224	-0.0764874	1
SmedASXL_016197	10.8238	-0.24538	-2.00205	-2.1216	-1.45017	-1.0662	1
SmedASXL_001517	2.12305	-0.0761013	-0.521466	-0.213401	-0.341752	-0.126179	1
SmedASXL_012685	1.44502	0.103	-0.240383	-0.531693	-0.060639	-0.254044	1
SmedASXL_030134	1.7213	-0.0878415	0.0475576	0	-0.758383	-0.505468	1
SmedASXL_019888	3.15805	-0.260337	-0.43466	-0.294911	-0.762961	-0.10187	1
SmedASXL_005452	2.34674	-0.217378	-0.565861	-0.257321	-0.313096	-0.0566465	1
SmedASXL_003487	20.9237	-1.42974	-2.95803	-1.05971	-3.91909	-5.35366	1
SmedASXL_017566	3.60773	0.205598	-0.862883	-0.571926	-0.960225	-0.324963	1
SmedASXL_074103	3.2662	0.630827	-1.73399	-0.920739	-0.3075	-0.389948	1
SmedASXL_005492	6.15536	0.840134	-0.463479	-1.31844	-1.76768	-2.59612	1
SmedASXL_004435	3.09693	0.696065	-0.943052	-0.450339	-0.840816	-0.776611	1
SmedASXL_031764	23.8023	0.549063	-8.56889	-4.55463	-8.58944	-8.58944	1
SmedASXL_008972	2.75996	1.06082	-1.14867	-0.421862	-0.885879	-0.863083	1
SmedASXL_077741	4.50172	0.929634	-2.11057	-2.39311	-0.665429	-0.281679	1
SmedASXL_000615	6.4939	0.572989	-0.836283	-0.836283	-3.37495	-1.29644	1
SmedASXL_009057	3.35309	0.273673	-0.872771	-1.06079	-0.414234	-0.351681	1
SmedASXL_076887	1.77081	-0.00213891	0	-0.0825506	-1.0118	-0.179305	1
SmedASXL_004120	2.43496	-0.215083	-0.795159	-0.215083	-0.254742	-0.0174831	1
SmedASXL_075956	6.32385	-0.267071	-0.711344	-0.476832	-0.971856	-0.711344	1
SmedASXL_006843	2.82832	-0.436855	-0.829764	-0.182127	-0.395043	0	1
SmedASXL_018502	3.84025	0.309762	-1.20669	-0.998224	-0.697882	-0.271184	1
SmedASXL_016602	1.59221	0.136325	-0.356604	-0.866918	-0.116398	-0.0428424	1
SmedASXL_009145	2.66036	0.115383	-0.189809	-0.290976	-0.841295	-0.618539	1
SmedASXL_007471	5.07228	0.221914	-1.0301	-0.676294	-0.994465	-0.959637	1
SmedASXL_063609	1.8432	0.489752	-0.668244	-0.192074	-1.11007	-0.0885049	1
SmedASXL_017454	2.86265	-0.253274	-0.544909	0.0901618	-0.583025	-0.558269	1
SmedASXL_001451	2.69332	0.223114	-0.805783	-0.304835	-0.953557	-0.156896	1
SmedASXL_014287	4.01135	0.494894	-0.513339	-0.733962	-0.98063	-1.27229	1
SmedASXL_032718	4.60717	0.835326	-0.571084	-1.3061	-1.88038	-1.3061	1
SmedASXL_017090	3.10322	1.0183	-0.757027	-0.833023	-0.915102	-0.963928	1
SmedASXL_011630	1.51866	0.485428	-0.470288	-0.810356	-0.966043	0.221201	1
SmedASXL_019444	1.99965	0.042978	-0.173293	-0.277829	-0.359203	-0.498668	1
SmedASXL_003933	2.23746	0.15886	-0.50209	-0.0984703	-0.178986	-0.986503	1
SmedASXL_011802	1.77521	0.418806	-0.483723	0.0682735	-0.631167	-0.953933	1
SmedASXL_016172	2.67816	0.0491206	-0.336813	-0.550973	-0.615696	-0.251299	1
SmedASXL_069216	1.79922	0.253057	-0.410564	-0.759736	-0.234853	-0.095817	1
SmedASXL_016198	1.5501	-0.275464	-0.390604	-0.246138	-0.123951	0.0535689	1
SmedASXL_063179	1.57848	0.614168	0	-0.572972	-0.412665	-0.985972	1
SmedASXL_016790	2.58181	0.093365	-0.313107	-0.161275	-0.7286	-0.636792	1
SmedASXL_012176	3.75765	0.193307	-0.642837	-0.564475	-0.702274	-0.77761	1
SmedASXL_000538	3.69234	0.411059	-0.565997	-0.125035	-1.32616	-1.47136	1
SmedASXL_000496	3.61044	-0.156299	-0.72739	-0.599946	-0.492426	-0.169591	1
SmedASXL_014606	9.92537	0.0860377	-1.13354	-2.60798	-2.06752	-1.49631	1
SmedASXL_016134	5.44177	1.09808	-0.678222	-1.68906	-1.87765	-1.73031	1
SmedASXL_009060	1.64576	0.291317	-0.362521	-0.406672	-0.376945	-0.254738	1
SmedASXL_080123	2.73745	0.535275	-0.82297	-0.82297	-0.286238	-0.518972	1
SmedASXL_068724	1.7242	0.0229962	-0.302102	-0.461188	-0.302102	-0.0645406	1
SmedASXL_016034	2.69208	-0.014688	-0.613507	-0.658259	-0.354486	-0.131239	1
SmedASXL_000592	1.39496	0.0752499	-0.163756	0.280408	-1.56321	-0.277391	1
SmedASXL_067460	2.3066	0.14533	-1.20463	-0.486408	-0.140524	-0.140524	1
SmedASXL_009396	1.34992	0.793384	0.0475247	-0.4869	-0.308379	-1.62366	1
SmedASXL_069644	2.53833	0.819203	-1.03574	-0.643868	-0.810823	-0.332235	1
SmedASXL_010440	3.35973	-0.620493	-0.620493	-0.937595	0	-0.0816134	1
SmedASXL_016021	2.11805	0.209454	-0.490568	-0.293146	-0.456088	-0.37738	1
SmedASXL_006974	3.2609	1.2286	-1.06195	-0.738214	-0.896548	-1.21868	1
SmedASXL_014120	4.1209	-0.0709326	-1.08571	-0.0478754	-0.795272	-0.749161	1
SmedASXL_052745	5.01738	0.211836	-0.554783	-0.554783	-1.01528	-1.62263	1
SmedASXL_061783	2.09339	0.384708	-0.458571	-0.257546	-0.695988	-0.358536	1
SmedASXL_078270	2.1164	0.720654	-0.801847	-1.09023	-0.171479	-0.396171	1
SmedASXL_014575	1.59144	-0.154696	-0.467747	-0.0716606	-0.125534	-0.142847	1
SmedASXL_012704	2.18252	-0.163068	-0.44775	-0.280708	-0.388798	-0.0346471	1
SmedASXL_008705	3.13625	-0.122132	-0.353773	-0.285632	-0.438499	-0.520136	1
SmedASXL_016111	1.89791	-0.0123862	-0.180791	-0.471148	-0.302353	-0.192499	1
SmedASXL_071546	3.45863	-0.551616	-0.0223204	-0.410947	-1.12136	-0.097478	1
SmedASXL_017667	2.22352	0.0613796	-0.688559	-0.406183	-0.24465	-0.18358	1
SmedASXL_005757	2.4615	-0.792657	-0.972924	0.260701	-0.174038	-0.174038	1
SmedASXL_006132	2.97621	0.459618	-0.697068	-1.19196	-0.102875	-0.923503	1
SmedASXL_047784	1.99575	0.734838	-0.90865	-0.508767	-0.335797	-0.354827	1
SmedASXL_000612	3.01755	0.957011	-0.848007	-1.19909	-1.55159	-0.0917348	1
SmedASXL_012408	1.52275	0.0422644	-0.248636	-0.486371	-0.242293	-0.0623944	1
SmedASXL_009124	7.39999	-0.0135439	-1.70006	-1.19414	-1.63725	-0.414737	1
SmedASXL_016041	1.76213	0.0327122	-0.408011	-0.238258	-0.259127	-0.217277	1
SmedASXL_008049	1.41526	0.505713	-1.0626	0.200529	-1.23253	-0.144556	1
SmedASXL_017626	1.72277	-0.0813413	-0.69861	-0.0123982	-0.298866	-0.0822367	1
SmedASXL_017569	2.00212	0.0208053	-0.449739	-0.172942	-0.336865	-0.305645	1
SmedASXL_080470	10.4053	1.07183	-3.13218	-1.96488	-3.13218	-3.17365	1
SmedASXL_002311	4.34066	-0.0288975	-1.15128	-0.0469498	-0.80366	-0.837215	1
SmedASXL_010670	1.40473	0.0663337	-0.227848	-0.155054	-0.27048	-0.28828	1
SmedASXL_019756	1.36962	-0.220852	-0.49027	0	-0.328237	0.0704674	1
SmedASXL_007625	2.49182	-0.048892	-0.44906	-0.718134	-0.401246	-0.00411583	1
SmedASXL_013409	1.51853	0.386848	-0.559241	-0.342072	-0.428785	-0.14525	1
SmedASXL_078614	1.54356	0	-0.258266	-0.385975	-0.17562	-0.00990587	1
SmedASXL_006018	1.377	0.0467708	-0.358154	-0.488783	-0.137538	0	1
SmedASXL_015937	4.80087	-0.100047	-0.881472	-0.951599	-0.675585	-0.308976	1
SmedASXL_008413	3.35258	0.355419	-1.47136	-0.413725	-0.117951	-1.06664	1
SmedASXL_011120	3.04905	0.0734501	-0.950432	-0.190653	-0.835241	-0.230857	1
SmedASXL_070492	9.04244	-0.139876	-1.30142	-1.48704	-1.48704	-1.13276	1
SmedASXL_039334	1.30723	-0.27565	-0.0772488	0.155486	0	-0.929118	1
SmedASXL_016662	1.64018	-0.0146402	-0.417832	-0.189885	-0.262939	-0.114314	1
SmedASXL_017182	1.81348	-0.0154513	-0.434431	-0.47817	-0.37592	0.0694719	1
SmedASXL_017009	2.08639	-0.0412403	-0.33629	-0.585645	-0.12174	-0.203162	1
SmedASXL_013997	1.54537	0.275094	-0.258462	-0.048703	-0.492625	-0.627124	1
SmedASXL_003453	1.92401	0.365027	-0.126775	-0.362706	-0.224651	-1.28998	1
SmedASXL_009603	1.46412	0.0540622	-0.774131	-0.393143	-0.346088	0.262661	1
SmedASXL_013667	3.14703	-0.302102	-0.0645406	-0.653794	-0.171316	-0.461188	1
SmedASXL_000133	6.71734	0.732206	-1.26434	-1.30193	-1.77029	-1.77029	1
SmedASXL_014163	1.74993	0.532881	-0.95309	0.751253	-1.19565	-1.41757	1
SmedASXL_015664	4.41021	0.402445	-1.082	-1.2159	-1.00658	-0.3992	1
SmedASXL_067151	1.30485	1.10411	-0.114691	-0.585408	-0.476506	-0.92205	1
SmedASXL_069789	1.62238	0	-0.2625	-0.2625	-0.2625	-0.136717	1
SmedASXL_049873	5.02236	0.880324	-1.95248	-0.760198	-1.54067	-0.893943	1
SmedASXL_002664	7.19705	0.100785	-1.33855	-1.33855	-1.33855	-1.33855	1
SmedASXL_013652	2.79479	-0.0583221	-0.844743	-0.430552	-0.2989	-0.138447	1
SmedASXL_015375	4.57672	1.29791	-1.21138	-1.73311	-1.28561	-1.05274	1
SmedASXL_017298	1.38453	-0.0144479	-0.382511	-1.07867	-0.133527	0.344653	1
SmedASXL_014365	2.4736	-0.0755694	-0.648403	-0.199712	-0.45214	-0.147309	1
SmedASXL_067847	2.87378	0.00899216	-0.942241	-0.483778	0	-0.483778	1
SmedASXL_017312	2.561	-0.162313	-0.771466	-0.170294	-0.45166	-0.0672252	1
SmedASXL_003913	1.72548	-0.0574235	-0.160956	-0.74002	-0.287098	0.0728451	1
SmedASXL_008997	3.27905	-0.149719	-0.992243	-0.280868	-0.439428	-0.162725	1
SmedASXL_009780	2.62974	-0.173734	-0.854424	-0.312801	-0.253746	-0.0593725	1
SmedASXL_001804	2.01039	0.189731	-0.790583	-0.321674	-0.321674	-0.178662	1
SmedASXL_014607	1.5777	-0.138272	-0.677571	-0.175489	-0.131114	0.0434549	1
SmedASXL_024939	1.46941	0.246203	-0.434001	-0.245767	-0.414111	-0.149015	1
SmedASXL_014583	3.47023	0.0415555	-0.754187	-0.386602	-0.513455	-0.547942	1
SmedASXL_001150	1.54603	-0.250219	-0.250219	-0.795939	0.100677	0.0274963	1
SmedASXL_073583	2.51425	0.266217	-0.0643109	-0.153412	-1.11525	-0.905187	1
SmedASXL_044932	2.26353	0.865449	-0.724934	-0.902268	-0.588208	-0.317976	1
SmedASXL_008337	10.6128	0.910777	-3.31988	-3.75723	-2.13694	-1.75345	1
SmedASXL_004246	2.39453	-0.0905152	-0.370138	-0.197117	-0.342756	-0.38955	1
SmedASXL_061969	17.9469	-0.0533017	-2.49188	-4.76351	-3.83705	-2.63201	1
SmedASXL_011059	1.4064	-0.181188	-0.607716	0.0649592	-0.191725	-0.0608608	1
SmedASXL_013992	2.20774	0.210862	-0.612752	-0.483441	-0.227046	-0.387338	1
SmedASXL_013873	4.10161	0.288801	-0.653546	-1.33839	-0.750046	-0.50288	1
SmedASXL_082609	2.34532	0.0783045	-0.316902	-0.175485	-0.621586	-0.445459	1
SmedASXL_013077	2.11676	-0.313986	-0.524494	-0.00675448	-0.391632	-0.0957232	1
SmedASXL_013280	1.9333	0.139102	-0.39051	-0.223006	-0.382771	-0.39051	1
SmedASXL_059710	4.27552	-0.416553	-0.0725747	-0.197339	-0.387974	-0.962253	1
SmedASXL_076871	3.16816	0.0542488	-0.733071	-0.536728	-0.630694	-0.211752	1
SmedASXL_008798	2.59721	0.127375	-0.606112	-1.551	-0.24855	0.0122154	1
SmedASXL_012816	3.34511	0.0848193	-1.34907	-0.0980062	-0.912673	-0.279954	1
SmedASXL_000486	1.37798	0.196801	-0.466415	-0.183813	-0.709166	0.0450937	1
SmedASXL_013575	1.39864	0.0208679	-0.335619	-0.361028	-0.199011	-0.00951646	1
SmedASXL_063891	1.86729	-0.41363	-0.643919	-0.681184	-0.0379905	0.357391	1
SmedASXL_004627	6.79581	1.22186	-1.29814	-1.42382	-2.01878	-2.68192	1
SmedASXL_012617	2.15415	0	-0.664083	-0.157527	-0.282362	-0.263242	1
SmedASXL_009594	1.43234	-0.0859226	-0.00377687	-0.0859226	-0.184829	-0.443109	1
SmedASXL_002557	3.81211	0.755578	-1.37941	-1.23135	-0.855615	-0.419296	1
SmedASXL_021005	5.46944	0	-0.773409	-1.17708	-1.17708	-0.473352	1
SmedASXL_005356	1.89598	-0.175918	-0.60518	-0.127375	-0.291984	-0.0115296	1
SmedASXL_080277	1.82464	0.391164	0.104811	-0.393266	-0.960171	-0.985972	1
SmedASXL_070385	1.32694	0.027035	-0.396619	-0.170614	-0.0820575	-0.163458	1
SmedASXL_001716	1.84767	0.281115	-0.582882	-0.460944	-0.179717	-0.346154	1
SmedASXL_016553	4.68737	0.6674	-1.20035	-1.35152	-0.884668	-0.869808	1
SmedASXL_016399	2.47861	-0.181141	-0.591144	-0.639465	-0.185985	0	1
SmedASXL_050993	1.8792	1.01776	-0.890414	-0.681766	-0.322279	-0.57169	1
SmedASXL_009404	1.41483	0.336159	-0.329521	-0.225137	-0.379029	-0.345692	1
SmedASXL_045619	2.68799	-0.21278	-0.11699	-1.86245	0.179665	-0.325569	1
SmedASXL_009656	4.07135	1.10656	-1.68525	-1.52784	-1.11259	-0.437097	1
SmedASXL_015827	2.21845	-0.213011	-0.470497	-0.331339	-0.184019	-0.102031	1
SmedASXL_005924	4.12973	0.341998	-0.94164	-0.169623	-1.24591	-1.13811	1
SmedASXL_027158	1.53739	0.438776	-0.373985	-0.354827	-0.354827	-0.373985	1
SmedASXL_015096	2.763	-0.0797688	-0.831809	0.382938	-0.912313	-0.742616	1
SmedASXL_017258	1.31664	-0.171451	-0.434026	-0.0760096	-0.0716199	-0.0679285	1
SmedASXL_017660	2.059	0.492998	-0.471458	-0.497751	-0.484785	-0.489207	1
SmedASXL_053094	2.09025	0	0	-0.86244	-0.425976	0	1
SmedASXL_051218	5.26791	1.07936	-2.02324	-1.03791	-0.670147	-2.07039	1
SmedASXL_007393	4.93775	-0.18259	-1.67294	-0.326856	-0.779445	-0.245795	1
SmedASXL_072503	1.64698	0.619342	-0.518972	-1.2181	-0.410303	0	1
SmedASXL_012687	2.27833	-0.17033	-0.513351	0.177824	-0.547485	-0.49155	1
SmedASXL_075204	2.04641	-0.204448	-0.747889	-0.350264	-0.0864099	0.008418	1
SmedASXL_001092	3.73931	-0.361368	-0.499611	-1.06274	-0.235154	-0.0568906	1
SmedASXL_070107	5.13555	0.469078	-1.47136	-0.651486	-0.651486	-1.62801	1
SmedASXL_055598	1.98306	0.414465	-0.420802	0	-0.197733	-1.80305	1
SmedASXL_012606	9.37069	-0.385688	-1.28005	-0.797137	-3.56236	-0.505722	1
SmedASXL_010115	2.24301	0.509014	0.17937	-0.401777	-1.88523	-0.947627	1
SmedASXL_002251	2.38988	0.126039	-0.899576	-0.597365	-0.360563	-0.0363507	1
SmedASXL_025119	3.22677	0.774589	-0.886784	-0.150805	-1.42139	-0.886784	1
SmedASXL_068042	1.88436	0.835122	-0.800662	-0.60969	-0.915769	-0.0980516	1
SmedASXL_015359	2.32527	-0.195112	-0.50007	-0.133471	-0.383557	-0.159852	1
SmedASXL_005568	3.16073	-0.0252303	-1.30376	-0.298284	-0.348864	-0.201203	1
SmedASXL_013040	1.40176	-0.119225	-0.50105	-0.496048	0.0227987	0.0650319	1
SmedASXL_057748	1.34805	0.334876	-0.608847	-1.19364	0.334876	-0.337481	1
SmedASXL_007443	4.25936	-0.534825	-1.71481	-0.145889	-0.547419	0	1
SmedASXL_012945	4.78231	-0.049892	-1.26724	-1.38132	-0.647505	-0.0509341	1
SmedASXL_074011	3.66665	-0.971856	-1.77029	-0.971856	0.00706284	0.357967	1
SmedASXL_005252	1.8909	-0.115304	-0.406375	-0.266469	-0.228176	-0.100594	1
SmedASXL_009108	1.88411	-0.106835	-0.393787	-0.196169	-0.362468	-0.0593967	1
SmedASXL_018797	1.72836	-0.0305296	-0.548314	-0.173403	-0.342302	-0.0291385	1
SmedASXL_011935	1.74662	-0.0186845	-0.316493	-0.448209	-0.178568	-0.097546	1
SmedASXL_011603	1.41436	0.126376	-0.611965	-0.44755	-0.234597	0.0714101	1
SmedASXL_001704	2.55943	0.675144	-1.36604	-1.5003	-0.593224	0.085677	1
SmedASXL_013257	1.49332	0.125384	-0.14203	-0.824014	-0.0924995	-0.189652	1
SmedASXL_008059	2.25281	0.135389	-0.352947	-0.373452	-0.508366	-0.352947	1
SmedASXL_018133	2.8163	-0.042662	-0.845998	-0.211813	-0.50075	-0.196486	1
SmedASXL_013056	2.05233	-0.142551	-0.497965	-0.188464	-0.364421	-0.0351073	1
SmedASXL_067230	5.03678	1.23101	-1.53463	-1.53463	-0.971579	-1.41785	1
SmedASXL_007844	1.91889	-0.0905765	-0.375645	-0.311619	0.1126	-0.644418	1
SmedASXL_001296	2.62492	-0.638218	-0.893026	-0.243443	-0.111869	0.203394	1
SmedASXL_001998	3.14739	-0.258682	-0.513822	-0.858559	-0.000252112	-0.158033	1
SmedASXL_016591	2.798	0.0882394	-0.853741	-0.914333	-0.472906	0.0281527	1
SmedASXL_001232	2.10843	0.279858	-0.915327	-0.723071	-0.318311	-0.0231202	1
SmedASXL_061926	3.01741	0.0714457	-2.88393	0.0792094	-0.422968	-0.267438	1
SmedASXL_016829	2.67363	-0.162917	-0.783872	-0.126229	-0.352564	-0.220644	1
SmedASXL_014082	2.51951	0.378489	-0.315397	-0.653274	-0.482535	-0.684464	1
SmedASXL_015641	2.10268	-0.0654918	-0.598818	-0.30274	-0.0943766	-0.238669	1
SmedASXL_000677	2.23778	-0.188253	-0.464813	-0.343028	-0.316096	-0.0310132	1
SmedASXL_018551	1.47732	-0.128973	-0.98934	-0.00322152	-0.233638	0.115679	1
SmedASXL_011337	2.458	0.169327	-0.451026	-0.127044	-0.781848	-0.535839	1
SmedASXL_025964	1.97183	0.486434	-0.432176	-0.786081	-0.0825506	-0.59455	1
SmedASXL_009400	2.04078	0.695031	-0.72744	-0.273634	-0.448073	-0.82343	1
SmedASXL_003112	2.86086	0.235864	-0.713994	0.558743	-1.5718	-1.76443	1
SmedASXL_014784	11.1498	-0.106681	-2.29689	-2.66158	-1.60675	-0.97403	1
SmedASXL_011004	1.54101	-0.0127157	-0.277351	-0.277351	-0.352209	0	1
SmedASXL_016086	1.40664	-0.0641481	-0.519897	0.0663286	-0.362278	-0.0921162	1
SmedASXL_069448	2.51	0.263761	-0.391247	-0.78947	-0.153771	-0.695196	1
SmedASXL_070491	3.69761	0.138498	-0.430948	-3.07192	-0.785451	0.138498	1
SmedASXL_006585	2.24023	-0.161936	-0.355893	-0.189271	-0.402559	-0.181334	1
SmedASXL_008836	3.6981	0.828253	-0.393129	-1.21281	-1.4832	-0.775168	1
SmedASXL_063774	1.51194	-0.0112106	-0.000252112	-0.274222	-0.393672	-0.0849154	1
SmedASXL_008071	2.12122	-0.20222	-0.591653	-0.179062	-0.22008	-0.0935139	1
SmedASXL_011000	4.48341	0.868853	-1.2633	-1.267	-1.53833	-0.531452	1
SmedASXL_014810	4.15531	0.534925	-0.919265	-0.804024	-0.929673	-0.948555	1
SmedASXL_013846	1.52662	0.0709272	-0.327738	-0.0266683	-0.186798	-0.59161	1
SmedASXL_004305	1.45739	0	-0.346147	-0.114578	-0.449175	-0.0425985	1
SmedASXL_001468	3.90016	-0.0887557	-1.02136	0	-0.0887557	-1.69711	1
SmedASXL_012413	2.45741	0.332087	-0.549212	-0.407855	-0.792996	-0.313339	1
SmedASXL_009586	2.06935	-0.0152134	-0.551553	-0.218662	-0.378549	-0.131934	1
SmedASXL_004375	3.38913	1.1641	-1.66442	0.399751	-2.43135	-2.43711	1
SmedASXL_003716	3.05894	-0.258834	-0.446307	-0.446307	-0.308187	-0.149256	1
SmedASXL_020113	1.82464	-0.00213891	-0.432176	-0.00213891	-0.762396	-0.00213891	1
SmedASXL_008294	1.74993	-0.079149	-0.406423	-0.222491	-0.322913	-0.0379204	1
SmedASXL_063209	10.132	0.704571	-1.07951	-3.32166	-2.11049	-3.32166	1
SmedASXL_070147	1.38257	-0.148158	-0.386847	0.0135453	-0.302129	-0.0343752	1
SmedASXL_018374	1.91311	-0.0359681	-0.386758	-0.32483	-0.219908	-0.176371	1
SmedASXL_015593	2.1501	-0.0889715	-0.702865	-0.249428	-0.250973	-0.071804	1
SmedASXL_029890	5.939	-0.0725747	-2.02324	-0.670147	-1.00008	-0.221529	1
SmedASXL_007570	4.61236	-0.767084	-0.767084	-0.517182	-0.417113	-0.0531201	1
SmedASXL_015460	2.58828	-0.215354	-1.02132	-0.465891	-0.306169	0.159804	1
SmedASXL_015881	5.04247	0.50094	-1.33475	-0.784196	-0.955052	-1.21744	1
SmedASXL_043275	6.78776	0.936246	-0.886487	-1.92887	-1.89276	-1.89276	1
SmedASXL_068088	3.91775	-0.0230694	-1.01803	-1.26639	-0.50057	-0.0162181	1
SmedASXL_043571	1.82476	0	-0.529307	-0.970164	-1.22894	0.858161	1
SmedASXL_001090	1.87135	-0.0844755	-0.747256	-0.305403	-0.0325042	-0.0325042	1
SmedASXL_005888	3.51415	0.30233	-0.86553	-0.060738	-1.18719	-0.99286	1
SmedASXL_066978	3.64091	0.483027	-0.543345	-1.02509	-0.892953	-0.704361	1
SmedASXL_007986	2.3137	-0.126726	-0.487613	-0.0997723	-0.418209	-0.248407	1
SmedASXL_019894	2.13823	0.15886	-0.286238	0.22245	-0.300511	-2.44184	1
SmedASXL_012050	4.04067	-0.161801	-0.698145	-0.396026	-0.621128	-0.452001	1
SmedASXL_060150	4.9564	0.201343	-0.606315	0	-2.32822	-2.32822	1
SmedASXL_074112	1.95633	0.0220557	-0.418754	0	-1.06033	-0.116236	1
SmedASXL_078820	1.48058	0.0762077	-0.383246	0.270882	-0.83583	-0.4593	1
SmedASXL_007268	2.36708	1.19703	-0.928315	-0.964391	-0.838701	-0.392507	1
SmedASXL_012853	3.92768	-0.156448	-1.44174	-0.128471	-0.762961	-0.175891	1
SmedASXL_019817	3.92257	-0.0952475	-0.729621	-0.704271	-0.506486	-0.0952475	1
SmedASXL_017645	2.47155	0.585527	-0.675427	-0.380351	-0.759619	-0.594005	1
SmedASXL_034993	1.60013	0.578283	-1.4694	-0.181256	-0.354859	-0.10943	1
SmedASXL_012822	1.61482	0.170854	-0.512391	-0.110788	-0.782797	-0.0346208	1
SmedASXL_017067	1.61793	-0.00376262	-0.0902286	-0.186233	-0.333328	-0.409086	1
SmedASXL_010428	1.93382	0.840645	-0.770698	-0.973501	-0.241922	-0.363555	1
SmedASXL_067276	1.38439	0.205243	-0.538599	-0.538599	-0.230181	0.0213495	1
SmedASXL_015542	3.48024	-0.171538	-0.353316	-0.259766	-0.214146	-1.10089	1
SmedASXL_003188	3.51681	0.319791	-1.73588	0.452609	-1.52246	-1.36341	1
SmedASXL_010155	2.12749	0.0683865	-0.448978	-0.227831	-0.564789	-0.206242	1
SmedASXL_014313	1.58718	-0.00730086	-0.284081	-0.392263	-0.214892	-0.0842505	1
SmedASXL_015360	5.04074	0.175778	-0.93071	-1.23301	-0.861086	-0.58951	1
SmedASXL_038670	11.3958	-0.917105	-1.43909	-0.917105	-1.43909	-1.43909	1
SmedASXL_077765	1.38407	0.317217	-1.05666	0.268324	0	-1.34643	1
SmedASXL_030233	1.60893	0	0.212566	-0.953078	-0.103593	-0.420802	1
SmedASXL_016241	1.84037	-0.00946594	-0.481087	-0.0530201	-0.455955	-0.18275	1
SmedASXL_066954	17.5902	-0.379829	-3.34861	-3.8397	-2.77365	-1.90719	1
SmedASXL_067288	2.76353	-0.0255935	-0.867223	-0.115025	-0.50533	-0.275458	1
SmedASXL_003489	1.56375	0.285429	-0.404124	-0.303533	0	-0.812365	1
SmedASXL_009046	2.32322	-0.249521	-0.336618	-0.321112	-0.325744	-0.0982948	1
SmedASXL_006160	3.32029	-0.711344	-1.33946	-0.267071	-0.122315	0.0953852	1
SmedASXL_076280	2.32349	0.712782	-0.370962	-0.474541	-1.02767	-0.653812	1
SmedASXL_077251	3.22431	0.696166	-0.992458	-0.903766	-0.894029	-0.351367	1
SmedASXL_064901	2.48315	0	-0.803165	-0.223608	-0.553902	-0.0201438	1
SmedASXL_013223	3.35087	-0.0107214	-0.537622	-1.01672	-0.257978	-0.302796	1
SmedASXL_001128	10.6519	1.02919	-3.21492	-3.21492	-3.21492	-2.5303	1
SmedASXL_003005	3.61902	-0.37752	-0.756392	-0.0612199	-0.716097	-0.249686	1
SmedASXL_015945	1.58246	-0.042806	-0.841595	-0.856923	-0.0881228	0.396305	1
SmedASXL_005466	1.86823	-0.0338573	-0.550436	-0.323342	-0.278125	-0.0185161	1
SmedASXL_011507	2.17113	0.0581579	-0.492862	-0.254513	-0.351233	-0.310254	1
SmedASXL_014256	1.52915	-0.00593654	-0.333539	-0.610781	-0.108219	-0.00322184	1
SmedASXL_013651	2.82998	0.152914	-0.556374	-0.624503	-0.481829	-0.339542	1
SmedASXL_001696	3.10248	-0.0159683	-0.673559	-0.690987	-0.325926	-0.0678171	1
SmedASXL_001840	2.6687	0.309188	-1.2285	-0.54785	-0.714737	-0.00899431	1
SmedASXL_012895	2.51785	0.220109	-0.451163	-0.915982	-0.698884	-0.045831	1
SmedASXL_007309	12.3787	-0.020896	-1.95546	-2.04432	-2.65928	-2.13644	1
SmedASXL_010741	4.72222	0.609756	-0.921032	-0.921032	-1.87265	-0.588753	1
SmedASXL_012380	2.14533	-0.271699	-0.584905	-0.104981	-0.305658	-0.0580579	1
SmedASXL_015804	5.27464	0	-0.923276	-1.61465	-0.934275	-0.185163	1
SmedASXL_063013	1.63238	0.54998	-0.660562	-0.115043	-0.10539	-0.920749	1
SmedASXL_017268	3.38807	0.381628	-0.459109	-0.48585	-0.789865	-1.13724	1
SmedASXL_072414	2.14776	0.386424	-1.037	-1.42009	0	-0.0918535	1
SmedASXL_019597	2.19095	-0.215586	-0.866957	-0.330045	-0.0270476	-0.0471244	1
SmedASXL_012790	2.80549	0.151878	-0.466628	-0.799067	-0.477376	-0.290623	1
SmedASXL_019666	3.80137	0.0210587	-0.805499	-0.805499	-2.01856	0.18968	1
SmedASXL_080785	3.40553	0.782856	-1.70765	-1.41029	-0.272057	-0.379191	1
SmedASXL_057816	6.61123	-0.614803	-1.1074	-1.20798	-0.548653	-0.221527	1
SmedASXL_055306	1.90917	0.225192	-0.977539	0.300954	-1.86261	-0.153933	1
SmedASXL_013038	2.14219	0.535212	-0.972762	-0.272384	-0.462111	-0.464691	1
SmedASXL_017738	1.30615	-0.112918	-0.400137	-0.110809	-0.106617	-0.06639	1
SmedASXL_007624	2.00581	-0.621812	-0.164179	-0.262487	-0.341524	0.0916345	1
SmedASXL_018018	3.15177	-0.118836	-0.896206	-0.406057	-0.230944	-0.27972	1
SmedASXL_054043	2.32727	0	-0.308812	-0.571507	-0.439223	-0.0242994	1
SmedASXL_079819	1.91893	0.909761	-1.17515	-0.77321	-0.900758	0.0363629	1
SmedASXL_011574	23.2366	-4.21468	-2.47744	-3.64855	-2.47744	-2.02841	1
SmedASXL_009781	8.1733	-0.572828	-1.03158	-1.32119	-1.32768	-0.463878	1
SmedASXL_000824	7.6566	1.13839	-2.53331	-1.80378	-1.95772	-1.73044	1
SmedASXL_061260	1.69227	-0.039715	-0.150551	-0.457689	-0.343726	-0.0599335	1
SmedASXL_014604	5.5304	-0.0288615	-1.22734	-0.802921	-0.729272	-0.650043	1
SmedASXL_014586	8.44009	1.21802	-2.22974	-2.10528	-2.95027	-1.84327	1
SmedASXL_059984	1.7185	-0.0142225	-0.0964	-0.0142225	-0.0964	-0.809817	1
SmedASXL_018767	1.64382	0.123465	-0.890423	-0.197052	-0.532815	0.133285	1
SmedASXL_009089	3.35482	0.63071	-1.17316	-0.778712	-0.527655	-0.71079	1
SmedASXL_002070	15.1377	0.098104	-3.17365	-3.17365	-3.17365	-3.17365	1
SmedASXL_009719	1.47818	0.153241	-0.168409	-0.412843	-0.303964	-0.239361	1
SmedASXL_008775	1.47831	-0.0518642	-0.716459	-0.186035	-0.292897	0.168829	1
SmedASXL_017008	1.69624	-0.0331707	-0.451494	-0.298102	-0.0331707	-0.230699	1
SmedASXL_063570	2.49777	-0.000252112	-0.513822	-1.07321	-0.532681	0.236181	1
SmedASXL_077578	1.35103	0	-1.51578	0.0675832	-0.100207	0	1
SmedASXL_009012	1.85065	-0.209454	-0.499512	-0.0767439	-0.244191	-0.0983069	1
SmedASXL_010767	1.5666	0.143543	-0.463599	-0.671263	-0.179743	-0.00790767	1
SmedASXL_008393	8.89487	0.838272	-2.45503	-2.29374	-1.99786	-1.73374	1
SmedASXL_010802	2.82957	-0.341991	-0.870184	-0.236476	-0.619415	0.135005	1
SmedASXL_025606	1.58774	-0.118084	0.0493399	-0.508767	-0.354827	-0.118084	1
SmedASXL_065411	1.42344	0.742501	-0.724934	0	-0.724934	-0.435268	1
SmedASXL_013820	1.47807	0.189463	-0.234975	-0.709104	-0.310896	-0.0394268	1
SmedASXL_076736	2.22245	0	-0.102875	-0.585761	-0.0951638	-0.585761	1
SmedASXL_026307	2.22441	0.318843	-0.61254	-0.237444	-0.469539	-0.562666	1
SmedASXL_069105	4.0446	-0.138422	-0.219472	-0.0575053	-0.537618	-1.67334	1
SmedASXL_003029	1.34707	0.0879849	-0.518821	-0.780259	-0.329223	0.361385	1
SmedASXL_011684	2.31511	0.754874	-0.251002	-1.47581	-0.742518	-0.341225	1
SmedASXL_015027	2.74681	0.310885	-0.489143	-0.672277	-0.489143	-0.489143	1
SmedASXL_007558	1.78189	-0.199306	-0.120616	-0.726239	-0.120616	0	1
SmedASXL_019167	2.71435	1.24306	-0.666007	-0.32597	-1.47577	-1.24623	1
SmedASXL_012940	4.10964	0.588925	-1.13933	-1.28439	-0.689653	-0.647696	1
SmedASXL_014324	1.78907	0.327133	-0.270353	-0.995473	-0.235062	-0.214159	1
SmedASXL_007717	2.60597	-0.106102	-0.0930776	-0.426089	-0.398587	-0.537077	1
SmedASXL_074462	1.30638	0	-0.192074	-0.192074	-0.857265	0.0783045	1
SmedASXL_024757	3.81088	-0.261081	-0.598378	-0.575258	-0.261081	-0.261081	1
SmedASXL_062883	1.90393	0.506866	-0.522268	-0.429	-0.268051	-0.611769	1
SmedASXL_012954	1.48257	0.148079	-0.137917	-0.631129	-0.282521	-0.137917	1
SmedASXL_010084	4.44355	-0.189649	-1.09539	-0.373405	-0.890162	-0.187636	1
SmedASXL_011015	2.79279	0	-0.54717	-1.12209	-0.324175	-0.0106891	1
SmedASXL_012399	3.33841	0.53296	-0.708261	-0.714011	-0.834057	-0.70861	1
SmedASXL_019149	1.4421	0	-0.468365	-0.594249	-0.333763	0.279642	1
SmedASXL_069052	1.7452	-0.0967224	-0.535809	-0.0257311	-0.370588	-0.0969007	1
SmedASXL_000047	1.53339	-0.121829	-0.0501069	-0.110093	-0.842689	0.0869964	1
SmedASXL_028452	2.71975	0.0543247	-0.468532	-0.0755758	-0.764027	-0.468532	1
SmedASXL_001747	21.0729	-1.4343	-2.38518	-2.38518	-3.31072	-3.31072	1
SmedASXL_061194	2.33509	1.0172	-0.809817	-1.62348	-0.432176	-0.195008	1
SmedASXL_069134	1.86178	0.807631	-0.542676	-0.182104	-0.937761	-0.423714	1
SmedASXL_057359	1.96277	-0.0219619	-0.24228	0.628408	-0.618911	-1.92013	1
SmedASXL_028884	1.53739	0	-1.1941	-0.90865	0.120453	0.234963	1
SmedASXL_012283	2.14325	0.293165	-0.665635	-0.876575	-0.361474	-0.0587517	1
SmedASXL_011279	2.09854	0.207001	-0.715348	-0.1363	-0.506161	-0.331849	1
SmedASXL_012004	3.27554	-0.0317414	-0.813661	-0.185165	-0.775429	-0.27166	1
SmedASXL_075452	2.28527	-0.0423367	0.0692939	-0.585854	-0.585854	-0.34951	1
SmedASXL_008938	8.30068	0.0575335	-1.13888	-1.69036	-1.71603	-1.15639	1
SmedASXL_019324	1.48733	-0.151464	-0.403508	-0.206901	-0.132086	-0.0162909	1
SmedASXL_015313	2.23988	-0.224806	-0.486216	-0.474544	-0.145073	-0.0308341	1
SmedASXL_019557	12.2286	0.650689	-1.88649	-3.18448	-3.75136	-3.15264	1
SmedASXL_010789	2.83841	-0.00849099	-0.401765	-1.0459	-0.638355	0.0497081	1
SmedASXL_014777	1.65207	0.130171	-1.10012	-0.353305	-0.147302	0.0368041	1
SmedASXL_006111	3.42303	1.189	-1.04243	-1.21792	-1.33451	-0.483699	1
SmedASXL_076582	3.21847	0.336538	-1.1544	-0.447319	-0.155398	-0.962291	1
SmedASXL_016735	2.21605	-0.0183503	-0.227796	-0.391843	-0.330373	-0.356159	1
SmedASXL_033881	1.92389	0.582447	-1.29947	-0.13458	-0.36695	-0.354547	1
SmedASXL_032259	2.61152	1.28637	-1.01528	-1.90959	-0.34951	-0.453332	1
SmedASXL_066712	2.06814	-0.0146557	-1.38868	0.0226248	-0.405246	-0.0201117	1
SmedASXL_010126	1.68178	0.153973	-0.264302	-0.0575884	-0.646141	-0.385549	1
SmedASXL_003306	4.77466	0.693059	-0.439514	-1.41202	-2.22577	-0.726996	1
SmedASXL_006767	3.04721	0.396948	-0.774301	-0.623945	-0.783209	-0.398915	1
SmedASXL_060736	6.28743	-0.882221	-0.552931	-1.50625	-0.329323	-0.329323	1
SmedASXL_071289	1.51827	0.126492	-0.476506	-0.389101	-0.0621254	-0.17316	1
SmedASXL_031909	1.52336	0.370248	-0.51125	-0.259254	-0.0643109	-0.366153	1
SmedASXL_007871	1.39326	-0.294463	-0.459698	-0.0497878	-0.400978	0.21795	1
SmedASXL_005035	1.31459	-0.243515	-0.686328	-0.139122	-0.131964	0.226653	1
SmedASXL_001208	2.96962	0.0485348	-0.657444	-0.450301	-0.658721	-0.19692	1
SmedASXL_004284	1.99624	-0.122566	-0.177869	-0.271454	-0.100787	-0.502412	1
SmedASXL_080656	1.33988	0.361836	-0.215962	-0.0581408	-0.754075	-0.332186	1
SmedASXL_008610	2.94478	0	-0.394198	-1.07614	-0.0201438	-0.394198	1
SmedASXL_002647	2.75776	-0.0513205	-0.821057	-0.253675	-0.417997	-0.18893	1
SmedASXL_017530	1.95286	0.535034	-0.337381	-0.428233	-0.521857	-0.656723	1
SmedASXL_006878	1.33131	0.04209	-0.0853556	-0.234834	-0.203465	-0.360078	1
SmedASXL_003208	3.61579	-0.179305	-0.432176	-0.432176	-0.786081	-0.179305	1
SmedASXL_008158	1.7246	-0.0535877	-0.573741	-0.540628	-0.194245	0.14569	1
SmedASXL_007510	3.28754	0.738851	-0.369747	-1.23737	-0.678289	-1.10301	1
SmedASXL_050645	1.52336	0.483509	-0.259254	-0.905187	-0.153412	-0.259254	1
SmedASXL_041561	3.66665	-0.24438	0	-0.103027	-1.77029	-0.424159	1
SmedASXL_010845	2.10239	0.0344881	-0.453901	-0.721661	-0.284739	-0.0240464	1
SmedASXL_007150	1.46524	-0.201788	-0.582856	0	-0.258201	0.0283427	1
SmedASXL_006419	2.13147	-0.187756	-0.657748	-0.165536	-0.29748	-0.0342131	1
SmedASXL_007494	1.84613	0.741005	-0.680136	-0.555805	-1.1667	0	1
SmedASXL_012572	1.50069	0.0537902	-0.707967	-0.33222	-0.24314	0.0852761	1
SmedASXL_072961	6.23585	1.07767	-1.54296	-3.60507	-1.30478	-0.772452	1
SmedASXL_010982	1.4055	0.0994277	-0.720981	-0.0646561	-0.278029	-0.0778993	1
SmedASXL_016370	1.96988	0.107496	-0.361345	-0.403658	-0.304449	-0.288164	1
SmedASXL_011223	1.5704	-0.0937354	-0.417952	-0.176863	-0.137512	-0.110974	1
SmedASXL_007460	3.72881	0.494	-0.890149	-0.262517	-1.12126	-1.12126	1
SmedASXL_012805	1.87878	-0.0754758	-0.739748	-0.253076	-0.252024	0.0350337	1
SmedASXL_013440	1.76249	-0.147188	-0.646049	-0.545234	-0.0895711	0.14989	1
SmedASXL_008198	2.23893	-0.149341	-0.603426	-0.222857	-0.312948	-0.0774735	1
SmedASXL_009323	2.92472	0.331517	-0.948459	-0.339503	-0.773569	-0.393704	1
SmedASXL_014928	2.00769	0.594839	-0.67961	-0.347651	-0.786151	-0.302431	1
SmedASXL_007239	3.58889	0.42811	-0.550908	-1.30791	-0.831691	-0.433463	1
SmedASXL_003754	11.1221	1.19529	-3.64072	-3.28375	-3.45769	-2.04252	1
SmedASXL_016457	2.80309	-0.210048	-0.597454	-0.335544	-0.29832	-0.184002	1
SmedASXL_005730	142.687	-25.3264	-27.0876	-20.4312	-27.0876	-26.4442	1
SmedASXL_006013	2.20919	-0.268153	-0.560792	-0.11114	-0.268153	-0.0919931	1
SmedASXL_012912	3.83018	-0.170713	-0.520422	-0.476439	-0.607506	-0.40796	1
SmedASXL_012092	2.26924	-0.199379	-0.55741	-0.218725	-0.252022	-0.119265	1
SmedASXL_050205	1.30642	0	-0.260031	0	-0.0688725	-0.260031	1
SmedASXL_074251	1.90909	0.440044	-0.989354	-1.04049	-0.281973	0.0373168	1
SmedASXL_016450	1.7482	0.296405	-0.831633	-1.08206	-0.00323269	0.00951168	1
SmedASXL_000682	5.07879	-0.037076	-1.23024	-0.841036	-1.03865	-0.172114	1
SmedASXL_025999	2.54325	0	0.0310671	-1.16124	-0.0237989	-0.977539	1
SmedASXL_004493	1.65682	-0.142837	-0.796376	0.238895	-0.220924	-0.220924	1
SmedASXL_008418	12.968	-0.400796	-2.90589	-1.09344	-2.08405	-1.86097	1
SmedASXL_016556	2.66427	0.0793061	-0.82726	-0.124619	-0.491409	-0.446168	1
SmedASXL_013055	3.56431	0.96499	-0.689637	-1.14507	-1.19763	-0.799304	1
SmedASXL_007853	2.45522	0.224028	-0.540484	-0.91351	-0.427971	-0.103328	1
SmedASXL_005088	2.1389	-0.334279	-1.00885	-0.901496	-0.504002	1.03901	1
SmedASXL_016878	2.33553	-0.161923	-0.536498	-0.441789	-0.3189	-0.00350578	1
SmedASXL_016584	1.52735	-0.254117	-0.132815	-0.0636634	-0.232753	-0.206813	1
SmedASXL_016521	4.66045	-0.214646	-1.1666	-0.735878	-0.546991	-0.180226	1
SmedASXL_016578	1.43376	0.721286	-0.266602	-0.317559	-0.382173	-0.857792	1
SmedASXL_005858	3.68895	1.01803	-0.776022	-1.53837	-1.45342	-0.452722	1
SmedASXL_035054	2.8443	0.035698	-0.242813	-0.508767	-0.691685	-0.373985	1
SmedASXL_008943	1.80479	0.625075	-0.397285	-0.626671	-0.42892	-0.480753	1
SmedASXL_061618	3.10839	-0.226018	-0.226018	-0.828574	-0.157806	-0.302129	1
SmedASXL_010980	5.08255	1.11708	-1.64036	-1.9611	-0.822358	-1.07755	1
SmedASXL_067966	5.64759	0.620473	-1.66586	-0.361507	-1.81712	-1.59392	1
SmedASXL_068092	1.3599	0.4009	-0.137188	-0.534141	-0.137188	-0.58599	1
SmedASXL_067061	1.71222	-0.194908	-0.338631	-0.11436	-0.571806	0.0521881	1
SmedASXL_001519	11.0464	-0.532681	-1.09728	-1.09728	-2.3819	-1.34814	1
SmedASXL_014189	1.76828	0.680468	-0.626158	-0.301124	-0.442686	-0.601265	1
SmedASXL_073280	2.11808	1.09903	-0.849728	-0.659265	-0.304578	-0.978309	1
SmedASXL_011010	2.31319	0.0293745	-0.491273	-0.512673	-0.318277	-0.176886	1
SmedASXL_005925	3.109	0.893671	-0.619555	-0.192257	-1.22655	-1.69205	1
SmedASXL_069733	2.29919	0.472744	-0.372153	-0.747889	-0.529189	-0.350264	1
SmedASXL_012412	3.52405	0.434729	-0.910215	-0.832668	-0.817297	-0.442619	1
SmedASXL_018068	2.22865	-0.273185	-0.649995	-0.20303	-0.217099	-0.0388794	1
SmedASXL_001548	2.4014	-0.136085	-0.672845	-0.26598	-0.405107	-0.0296226	1
SmedASXL_069975	1.48521	0.544859	-0.120918	-1.76823	-0.381868	0	1
SmedASXL_000199	2.25296	-0.361368	-0.950893	-2.32533	-0.0252915	1.01014	1
SmedASXL_011122	2.67644	0	-0.0242252	-0.0889795	-0.777807	-1.13385	1
SmedASXL_075937	6.23444	0	-0.778723	-1.81548	-0.778723	-0.778723	1
SmedASXL_009372	1.80074	-0.0191263	-0.454038	-0.399499	-0.375139	-0.00411286	1
SmedASXL_012076	2.86407	-0.0619358	-0.683587	-0.470735	-0.382018	-0.140554	1
SmedASXL_007310	6.85179	0.142339	-1.75446	-0.886799	-1.13123	-0.990818	1
SmedASXL_007015	1.6406	0.0345697	-0.8646	0	-0.501575	-0.0150956	1
SmedASXL_008834	6.96755	0.834884	-1.37999	-0.885051	-2.54305	-2.18961	1
SmedASXL_005363	7.26417	-0.0313433	-0.790373	-1.29484	-1.2125	-1.05871	1
SmedASXL_002569	1.87771	-0.091964	-0.385975	-0.273041	-0.385975	0.0441936	1
SmedASXL_007096	1.85364	0.10142	-0.171648	-0.143438	-0.379007	-0.683378	1
SmedASXL_015414	2.71055	0.281663	-0.620978	-0.78953	-0.428769	-0.335118	1
SmedASXL_003433	3.92661	0	-1.53218	-0.752249	-0.218429	-0.288831	1
SmedASXL_013101	8.28602	-0.017887	-1.77005	-1.22508	-1.68866	-0.882755	1
SmedASXL_014289	1.56934	0.351876	-0.607101	0.134686	-0.647528	-0.607101	1
SmedASXL_011169	5.0501	-0.100905	-0.962484	-0.902747	-0.772432	-0.313961	1
SmedASXL_005216	1.36721	0.293712	-0.245199	-0.15957	-0.371097	-0.459752	1
SmedASXL_057948	34.5793	-0.713516	-7.41529	-6.59219	-7.41529	-7.43922	1
SmedASXL_072552	1.97757	0	-0.204448	-0.350264	-0.0864099	-0.350264	1
SmedASXL_013456	1.38508	0.0490782	-1.72508	-0.734677	-0.0256998	0.567923	1
SmedASXL_010396	2.1615	-0.309363	-0.685339	-0.418845	-0.275993	0.264929	1
SmedASXL_008433	85.0832	-13.269	-12.5867	-13.2604	-13.2604	-14.0468	1
SmedASXL_070164	1.35194	1.27566	-0.569466	-0.432074	-1.11434	-0.202521	1
SmedASXL_012021	2.88096	0.862643	-0.55623	-0.382451	-1.0771	-1.22545	1
SmedASXL_008796	2.2331	-0.15402	-0.892723	-0.291464	-0.170564	0	1
SmedASXL_002545	2.68196	-0.277902	-0.629537	-0.27595	-0.443147	0	1
SmedASXL_019867	1.65911	-0.0253201	-0.416136	-0.15175	-0.243843	-0.167277	1
SmedASXL_004855	1.68127	0.399888	-0.423159	-0.292305	-0.565997	-0.226387	1
SmedASXL_016456	2.0951	-0.182424	-0.498081	-0.187762	-0.233632	-0.133327	1
SmedASXL_059771	7.75278	0.271275	-2.58136	-1.02615	-2.21059	-0.597629	1
SmedASXL_011119	1.62687	0.236521	-0.534059	-0.295027	-0.317762	-0.198158	1
SmedASXL_077742	2.56389	0.008418	-1.04558	-1.34242	-0.350264	0.335456	1
SmedASXL_003734	2.41848	-0.00269212	-1.32616	-0.283818	-0.0805527	-0.125035	1
SmedASXL_068020	1.45898	0.229566	-0.102875	-0.102875	-0.805451	-0.267438	1
SmedASXL_013443	1.89972	0	-0.608936	-0.0449566	-0.282745	-0.32527	1
SmedASXL_004349	2.42286	0.181411	-0.168889	-0.413031	-0.886799	-0.423025	1
SmedASXL_009585	3.61423	0.204859	-0.216481	-0.114435	-1.14655	-1.94146	1
SmedASXL_000194	2.34661	0.659356	-0.797622	-0.480933	-0.353552	-0.628054	1
SmedASXL_022455	1.30665	0.248343	-0.126775	-0.383199	-0.552233	-0.126775	1
SmedASXL_004954	1.84445	0.268324	-0.23874	0.10584	-1.04166	-0.772975	1
SmedASXL_016640	3.32593	-0.203677	-0.602808	-0.372402	-0.498187	-0.232065	1
SmedASXL_063215	10.4927	-0.470894	-2.89968	-0.508072	-1.88097	-1.10223	1
SmedASXL_065812	3.20951	0	-0.289989	-0.476832	-1.00558	-0.14188	1
SmedASXL_053738	2.09954	-0.000252112	-0.858559	-0.000252112	-0.532681	0	1
SmedASXL_008913	1.86802	-0.173907	-0.572098	-0.112634	-0.262751	-0.0479225	1
SmedASXL_017198	2.08594	-0.236766	-0.54648	-0.224923	-0.236766	-0.0202966	1
SmedASXL_083452	6.06293	0.816539	-3.57718	-3.57718	-0.0553708	-1.1941	1
SmedASXL_078473	1.92705	0.0848256	-0.0659658	-0.756303	-0.0106754	-0.756303	1
SmedASXL_001168	18.123	-1.50807	-1.65255	-3.00424	-1.65255	-3.53744	1
SmedASXL_013438	2.50503	-0.0167001	-0.458178	-0.387511	-0.504423	-0.159483	1
SmedASXL_069615	3.25482	1.0508	-0.66979	-1.14433	-1.44093	-0.553366	1
SmedASXL_006387	1.73878	-0.134843	-0.388379	-0.326962	-0.180889	-0.022751	1
SmedASXL_068272	1.51964	0.0780682	-0.190097	0.0463174	-0.499878	-0.491807	1
SmedASXL_016971	2.68087	0.0954715	-0.93411	-0.303742	-0.424999	-0.255236	1
SmedASXL_061538	2.11927	-0.163665	-0.704206	-0.0299522	-0.34209	-0.127118	1
SmedASXL_005709	2.84964	0.380635	-0.861257	-0.378346	-0.74952	-0.448418	1
SmedASXL_013631	1.65965	0.144163	-1.25467	0.095251	0	-0.700697	1
SmedASXL_000441	2.22923	-0.256384	-0.125435	-0.0839163	-0.307871	-0.523246	1
SmedASXL_033655	3.54061	0.129021	-1.24183	-0.369717	-0.369717	-0.369717	1
SmedASXL_076161	1.48289	-0.0964	-0.195008	-0.110416	0	-0.312519	1
SmedASXL_051340	1.40545	0.181893	-0.34233	-0.83126	-0.420969	0.18608	1
SmedASXL_016063	2.60074	-0.0768175	-0.26418	-0.211118	-0.749027	-0.292304	1
SmedASXL_020775	10.478	-0.0376769	-1.58827	-1.58827	-1.58827	-1.63754	1
SmedASXL_005077	2.02191	0.573105	-0.424582	-0.806048	-0.0739928	-0.598378	1
SmedASXL_014089	1.80963	0.0399832	-0.415379	-0.270455	-0.348793	-0.143835	1
SmedASXL_014239	2.12982	-0.0319996	-0.611705	-0.421525	-0.104045	-0.136112	1
SmedASXL_000154	12.2473	-1.3061	-1.26319	-0.571084	-1.83228	-1.83228	1
SmedASXL_012810	2.40211	0.392155	-0.723739	-0.520929	-0.427284	-0.415374	1
SmedASXL_026356	3.24751	-0.0719831	-0.333718	-1.17735	-0.853616	0.0841449	1
SmedASXL_061180	1.70091	-0.0215547	-0.606678	-0.118902	-0.206175	-0.135321	1
SmedASXL_014045	1.36553	0	-0.560638	-0.355668	-0.133898	0.0697734	1
SmedASXL_004809	1.69171	0.927623	-0.0056196	-0.585761	-0.792326	-1.03763	1
SmedASXL_000270	7.3644	1.0571	-1.34141	-2.07288	-1.57901	-2.72781	1
SmedASXL_006772	1.30489	-0.0514739	-0.237552	-0.160039	-0.192954	-0.122235	1
SmedASXL_006519	4.23605	-0.0225871	-1.03285	-0.942788	-0.756782	-0.0924988	1
SmedASXL_017039	12.3488	-0.314828	-2.04592	-0.780696	-2.74579	-2.38484	1
SmedASXL_017201	3.68305	0.0278907	-0.790758	-0.252046	-0.732487	-0.609836	1
SmedASXL_006194	1.70558	0.707753	0	-0.0772488	-1.74341	-0.905187	1
SmedASXL_053885	1.33764	-0.0919069	-0.324634	-0.150211	-0.197497	0	1
SmedASXL_013910	1.87979	-0.0952771	-0.445952	-0.348866	-0.285108	0	1
SmedASXL_016217	6.78244	0.992932	-1.52065	-1.56389	-2.20975	-1.52261	1
SmedASXL_003785	1.50389	-0.151881	-0.357517	-0.286322	-0.206381	0.0572498	1
SmedASXL_007597	1.35273	0	-0.233098	-0.242529	-0.351903	-0.0169711	1
SmedASXL_015959	12.5587	-0.525656	-2.58072	-2.1893	-1.72537	-0.919841	1
SmedASXL_059557	2.90118	-0.0765156	-1.4889	0.128682	-0.801914	-0.35998	1
SmedASXL_010622	1.95465	-0.0946826	-0.390007	-0.275261	-0.192412	-0.184276	1
SmedASXL_016288	1.60424	0.168093	-0.270584	-0.51412	-0.397306	-0.0556997	1
SmedASXL_013996	1.54567	0.125937	-0.0357507	-0.282264	-0.721661	-0.216199	1
SmedASXL_033582	1.37045	0.624899	-0.842603	-0.454106	-0.0156301	-0.587776	1
SmedASXL_000610	3.363	1.08714	-0.986636	-0.313413	-2.20075	-0.793852	1
SmedASXL_011024	3.43261	0.114552	-0.370522	-0.365435	-0.860205	-0.814133	1
SmedASXL_008135	1.66924	-0.210461	-0.63231	-0.0329083	-0.163935	-0.0570362	1
SmedASXL_061672	1.79829	-0.149069	-0.0565229	-0.0682034	0.142909	-1.47711	1
SmedASXL_012507	1.41105	0.812704	-0.689421	-0.852233	0	-0.480947	1
SmedASXL_014282	1.45366	-0.0889483	-0.436198	0.0661588	-0.253417	-0.232161	1
SmedASXL_008205	3.67027	0.0729266	-2.45174	-0.150145	-0.150145	-0.541655	1
SmedASXL_015512	1.55229	0.943646	-0.229624	-0.402132	-0.734756	-0.795464	1
SmedASXL_004784	1.73593	0.0338802	-0.888964	0.0665377	-0.179033	-0.427948	1
SmedASXL_017586	12.1959	-0.241454	-2.21795	-1.71902	-2.15582	-1.50705	1
SmedASXL_067643	1.68748	0	-0.404492	-0.16444	-0.044602	-0.315451	1
SmedASXL_015180	2.53853	0.0536438	-0.671728	-0.509807	-0.296442	-0.208105	1
SmedASXL_018154	1.44813	0.255625	-0.241104	-0.124851	-0.470304	-0.429554	1
SmedASXL_008820	2.68459	0.568287	-0.375248	-0.516274	-1.28943	-0.457275	1
SmedASXL_016675	1.65483	-0.131568	-0.602511	-0.20299	-0.194495	0.0379733	1
SmedASXL_077050	3.03644	0.532227	-1.5067	-1.1207	-0.430791	-0.129054	1
SmedASXL_061349	1.79244	0.909139	-0.339743	-0.0413933	-1.18962	-1.10787	1
SmedASXL_050273	1.44337	0.340044	-0.590826	0.0578471	-0.679082	-0.311925	1
SmedASXL_081558	16.1655	1.28919	-2.83059	-2.01145	-9.99023	-12.5779	1
SmedASXL_005898	4.60872	0.532923	-1.58859	-0.793282	-1.42903	-0.36464	1
SmedASXL_015563	2.9175	0.419584	-0.663037	-1.10514	-0.618313	-0.235608	1
SmedASXL_016919	1.62853	-0.242986	-0.543204	-0.0119642	-0.1271	-0.11237	1
SmedASXL_017166	3.64632	0.340613	-0.540549	-0.905732	-0.780375	-0.67509	1
SmedASXL_072589	1.34807	0.216359	0.124285	-0.468532	-0.153546	-0.92329	1
SmedASXL_013058	1.90454	0.101655	-0.780425	-0.330451	-0.147004	-0.147004	1
SmedASXL_019388	5.37481	-0.703553	-0.703553	-0.703553	-0.905187	-0.0643109	1
SmedASXL_014737	2.73934	-0.337726	-0.479916	-0.0567247	-0.514725	-0.21704	1
SmedASXL_062311	1.91102	0.151526	-0.830891	-0.603654	-0.119728	-0.0347111	1
SmedASXL_009246	2.98921	-0.115616	-0.672228	-0.333577	-0.40233	-0.241631	1
SmedASXL_065205	1.78442	-0.282216	-0.302102	0.220343	-1.13728	0	1
SmedASXL_007662	1.3079	-0.342437	-0.476347	-0.130532	0.271459	-0.130532	1
SmedASXL_002968	11.215	0.401337	-1.42139	-2.47653	-2.82858	-3.25579	1
SmedASXL_057604	5.07355	0.618983	-1.3061	-1.88038	-0.886622	-0.886622	1
SmedASXL_007618	1.64758	0.119357	-0.502454	-0.578544	-0.0516912	-0.164517	1
SmedASXL_000927	2.70358	0.0212972	-0.772472	-0.05324	-0.574547	-0.334309	1
SmedASXL_000507	8.32737	0.14533	-1.86676	-1.86676	-0.486408	-2.14228	1
SmedASXL_015890	6.54788	-0.0302983	-2.34184	-0.851089	-0.654293	-0.612104	1
SmedASXL_016712	4.73679	0.512715	-1.70169	-2.2336	-1.03505	-0.0242808	1
SmedASXL_010794	1.44785	-0.0183877	-0.397149	-0.740679	-0.172125	0.157868	1
SmedASXL_001184	4.33971	0.518186	-0.606066	-0.864378	-0.864378	-1.35606	1
SmedASXL_069282	2.14644	0.817601	-0.745853	-0.649356	-0.865615	-0.158021	1
SmedASXL_029320	3.92019	0.419772	-1.72876	-0.904469	0	-1.72876	1
SmedASXL_010865	1.34951	-0.177149	-0.482139	-0.364149	-0.0101289	0.0921492	1
SmedASXL_006636	2.91583	0.924205	-1.14802	-0.487557	-1.23068	-0.487557	1
SmedASXL_072379	2.92121	0.438776	-0.934396	-0.508767	-0.13314	-0.90865	1
SmedASXL_009190	2.3155	-0.290551	-0.469749	-0.354361	-0.154374	-0.0934716	1
SmedASXL_009948	8.78716	-0.420844	-1.98337	-1.57554	-1.46925	-0.223263	1
SmedASXL_032440	10.6016	-1.08365	-1.08365	-1.08365	-1.08365	-1.08365	1
SmedASXL_018867	1.61885	-0.0666806	-0.53508	-0.085546	-0.318576	-0.041499	1
SmedASXL_068046	1.86359	0.466348	-1.32047	0	-0.242783	-0.552233	1
SmedASXL_065718	2.11795	-0.390371	-0.386483	-0.592752	-0.157738	0.118816	1
SmedASXL_003055	3.77766	0.743677	-0.989061	-0.827122	-1.01556	-0.814686	1
SmedASXL_002299	10.7076	-0.848842	-1.78395	-1.78395	-0.505755	-1.22018	1
SmedASXL_015591	5.88966	0.309089	-0.910103	-1.38102	-1.0793	-1.1617	1
SmedASXL_071077	3.4439	0.52095	-0.864425	-0.576548	-0.941021	-0.673655	1
SmedASXL_067005	1.36403	-0.099042	0.167954	0.0210339	-0.168926	-1.3471	1
SmedASXL_014598	2.43089	0.168962	-0.475938	-0.39333	-0.275913	-0.624466	1
SmedASXL_033586	3.04383	-0.0894099	-1.33189	0.145423	-0.766344	-0.278415	1
SmedASXL_008534	3.203	0.884904	-1.07332	-0.959938	-1.4672	-0.164902	1
SmedASXL_000022	4.81659	0.60128	-0.493263	-1.53314	-0.63558	-2.11007	1
SmedASXL_072413	1.64902	-0.0343752	0	-0.374814	-0.374814	-0.148158	1
SmedASXL_005606	1.61959	0.281472	-0.26606	-0.303775	-0.294164	-0.511314	1
SmedASXL_071160	1.67929	0.670305	-0.546551	-0.500287	-0.598406	-0.229372	1
SmedASXL_014021	3.51929	-0.00344211	-0.723903	-0.188692	-0.694152	-0.640195	1
SmedASXL_076187	10.6441	0.215658	-2.58654	-2.19934	-2.26585	-1.32797	1
SmedASXL_005068	2.67273	0.0420649	-0.204968	-0.380376	-0.317235	-0.930214	1
SmedASXL_006544	2.30915	-0.188783	-0.556703	-0.245975	-0.258388	-0.116607	1
SmedASXL_015865	2.41478	0.0228002	-0.726592	-0.431779	-0.370187	-0.0888954	1
SmedASXL_033773	6.46539	0.21632	-1.68657	-1.68657	-0.735782	-1.1339	1
SmedASXL_000629	1.79052	0.435568	-0.392828	-0.76225	-0.599035	-0.0804455	1
SmedASXL_016623	3.62769	-0.000445379	-0.913754	-0.295851	-0.646667	-0.436926	1
SmedASXL_017781	2.0515	0.599357	-0.203778	-0.545513	-0.667871	-0.750622	1
SmedASXL_018032	2.22712	-0.157806	-0.493851	-0.236505	-0.313406	0	1
SmedASXL_008721	2.75955	0.455188	-0.508294	-0.686464	-0.611723	-0.541655	1
SmedASXL_018403	2.49699	0.610753	-0.659945	-0.497993	-0.689155	-0.588861	1
SmedASXL_067930	2.40736	-0.199884	-0.427525	-0.628576	-0.426022	0.103081	1
SmedASXL_069484	1.47295	1.24626	-1.16271	-0.283102	-0.558396	-0.450666	1
SmedASXL_004576	2.71372	0.203394	-0.243443	-0.407564	-1.14052	-0.243443	1
SmedASXL_000398	1.75592	-0.0643109	-0.384262	-0.0643109	-0.0643109	-0.259254	1
SmedASXL_009728	1.45008	0.216204	-0.459494	-0.294892	-0.0361786	-0.45091	1
SmedASXL_015215	2.57438	0.126976	-0.48905	-0.658495	-0.454092	-0.227115	1
SmedASXL_014931	2.33199	0.974482	-0.408218	-0.341579	-1.01397	-1.20892	1
SmedASXL_015700	5.53086	0.316767	-0.79806	-0.616286	-1.21322	-1.85869	1
SmedASXL_013720	3.16686	0.622723	-0.640441	-0.744629	-2.87772	-0.0171245	1
SmedASXL_038827	4.68613	-0.803286	-1.2181	-0.286238	-0.110093	-0.272057	1
SmedASXL_000725	6.02637	0.749464	-1.25614	-1.47906	-0.838443	-2.18248	1
SmedASXL_000036	1.97692	0.211836	-1.64495	-1.20128	0.34992	-0.0946745	1
SmedASXL_012832	2.07828	-0.192384	-0.56992	-0.210571	-0.159974	-0.120168	1
SmedASXL_009018	3.23579	0.101234	-0.642518	-1.0271	-0.758815	-0.0189729	1
SmedASXL_016925	1.78315	0.271377	-0.538317	-0.490914	-0.472807	-0.0647626	1
SmedASXL_003350	4.02929	-0.536752	-1.46914	-0.287927	-0.536752	0.0361096	1
SmedASXL_012325	2.09876	-0.0263775	-0.684405	-0.392395	-0.251524	-0.0263775	1
SmedASXL_001404	1.68553	-0.158131	-0.31174	-0.269985	-0.243433	-0.0109252	1
SmedASXL_070641	1.3365	0.44643	-0.517731	-0.356667	-0.222169	-0.286335	1
SmedASXL_013476	2.32909	0.18083	-0.592795	-0.196111	-0.555038	-0.415659	1
SmedASXL_014783	11.2211	-0.0715226	-2.89062	-2.05728	-1.90875	-0.935788	1
SmedASXL_007584	4.88632	-0.0817723	-0.720281	-1.48707	-0.665085	-0.186717	1
SmedASXL_019423	1.73278	-0.2211	-0.416662	-0.201742	-0.258323	0.0252538	1
SmedASXL_001242	2.6793	0.643073	-0.962603	-0.677796	-0.553366	-0.435146	1
SmedASXL_072350	5.05179	0.289905	-2.30692	-0.632807	-0.768658	-0.511575	1
SmedASXL_010441	4.58863	0.0291655	-1.87296	-0.753182	-0.517725	-0.215675	1
SmedASXL_010161	1.68648	0.550985	-0.242113	-0.219929	-0.608005	-0.770004	1
SmedASXL_010013	1.53385	-0.134077	-0.558638	-0.296621	-0.113106	0.0693551	1
SmedASXL_011232	6.37585	0.0927009	-2.57676	-3.03136	-0.828814	0.0834508	1
SmedASXL_011868	4.18009	0.411366	-1.30267	-0.759831	-1.00882	-0.446404	1
SmedASXL_019201	1.9497	-0.220589	-0.569773	-0.226086	-0.209069	-0.0018387	1
SmedASXL_011865	1.3642	0.282713	-0.270422	0.101758	-0.510626	-0.791092	1
SmedASXL_017748	1.35868	0.237296	0.237296	-0.368558	-1.00491	-0.368558	1
SmedASXL_080613	4.66632	0.193532	-0.441723	-0.734547	-1.28574	-1.07105	1
SmedASXL_003159	1.43529	-0.150631	-0.41165	-0.18212	-0.114462	-0.022825	1
SmedASXL_001030	2.23644	-0.0684496	-0.436695	-0.258542	-0.258542	-0.282808	1
SmedASXL_001183	4.87455	0.284018	-1.40568	-0.449828	-1.18406	-0.816866	1
SmedASXL_003371	1.67953	0.0333147	-0.543131	-0.00942346	-0.176823	-0.463102	1
SmedASXL_017050	4.18241	1.01098	-1.04324	-1.15833	-0.938693	-1.26432	1
SmedASXL_067411	2.15194	0.508011	-2.09779	-1.11525	-0.138926	0.188131	1
SmedASXL_074890	1.8065	0	-0.0464965	-0.452672	-0.0977745	-0.547419	1
SmedASXL_050327	3.79094	-0.221926	-1.26434	0	-0.651374	-0.24438	1
SmedASXL_009321	2.18799	0.247192	-0.497929	-0.591811	-0.420156	-0.235878	1
SmedASXL_017751	2.25549	-0.245425	-0.580151	-0.0637176	-0.325294	-0.153767	1
SmedASXL_016090	1.56349	0.245014	-0.477919	-0.534721	-0.277467	-0.0775649	1
SmedASXL_008856	4.26651	0.78256	-1.91891	-0.952454	-0.723866	-0.743106	1
SmedASXL_017928	2.09006	0.524163	-0.500542	-0.32778	-0.681392	-0.52458	1
SmedASXL_004832	7.48018	0.521728	-0.970164	-2.03657	-0.970164	-2.56872	1
SmedASXL_056008	2.18256	-0.621586	-0.175485	-0.175485	-0.00323269	-0.175485	1
SmedASXL_000536	1.83573	-0.329323	-0.570001	0.107735	-0.157689	-0.145629	1
SmedASXL_015064	2.35364	0.429329	-0.535572	-0.435819	-0.611574	-0.501308	1
SmedASXL_071047	2.54966	-0.31934	-0.409253	-0.363076	-0.409253	0.0293521	1
SmedASXL_032732	2.09132	-0.0212416	0.0295227	-0.290753	-0.806784	-0.319483	1
SmedASXL_040885	11.7947	-0.163756	-1.59336	-0.985972	-2.38822	-2.38822	1
SmedASXL_006927	1.5328	0.0900867	-0.578529	-0.206123	-0.414244	0	1
SmedASXL_013498	1.82944	0.087009	-0.31266	-0.482544	-0.481377	-0.0465996	1
SmedASXL_003842	1.90099	-0.00323269	-0.192074	-0.857265	-0.0885049	0	1
SmedASXL_012433	4.70029	0.37408	-1.48292	-1.2229	-0.496701	-0.69701	1
SmedASXL_016255	1.89421	-0.220767	-0.288993	-0.244088	-0.284793	-0.0584768	1
SmedASXL_008690	2.44295	0.152205	-0.723285	-0.500157	-0.409022	-0.181878	1
SmedASXL_062835	1.87269	-0.130322	0.0303353	-0.600453	-0.727797	0	1
SmedASXL_002831	2.87378	0.0229962	-0.914347	-0.171316	-0.461188	-0.302102	1
SmedASXL_018433	2.31675	0.159919	-0.643121	-0.241385	-0.455928	-0.352297	1
SmedASXL_061344	1.70112	0.167954	-0.248204	-0.97179	-0.386811	0.0210339	1
SmedASXL_080717	1.66592	-0.322151	-0.483778	-0.678994	-0.322151	0.58126	1
SmedASXL_049821	1.90099	0.489752	-0.0885049	-0.857265	-0.466453	-0.466453	1
SmedASXL_004419	2.50682	-0.222038	-0.878657	0.334791	-0.681769	-0.398408	1
SmedASXL_017583	2.78266	-0.158271	-0.476597	-0.389993	-0.230284	-0.337577	1
SmedASXL_015852	3.66489	0	-1.09635	-1.22938	-0.451711	0	1
SmedASXL_005301	3.18623	0.793312	-1.52311	-0.493718	-1.01043	-0.44989	1
SmedASXL_004065	9.60868	0.837375	-2.484	-2.484	-2.484	-2.484	1
SmedASXL_018314	1.95006	0.233734	-0.323881	-0.449251	-0.138787	-0.711474	1
SmedASXL_010134	1.3352	0.259946	-0.0220294	-0.0684831	-0.513983	-0.786886	1
SmedASXL_011446	5.25307	0.647353	-1.45381	-0.584805	-1.61006	-1.24744	1
SmedASXL_018216	3.22797	0.298555	-0.210016	-0.541557	-0.727493	-1.2632	1
SmedASXL_012077	3.63253	0.878204	-0.780803	-1.29457	-0.865292	-0.797674	1
SmedASXL_058690	3.70905	0.594148	-0.691685	-0.508767	-1.16609	-0.90865	1
SmedASXL_016828	1.3735	0.437625	-0.131421	-0.360377	-0.273529	-0.704174	1
SmedASXL_005133	1.57779	0.176802	-0.83583	-0.0445413	-0.542067	-0.0378168	1
SmedASXL_007122	2.2097	0.409953	-0.610642	-0.81146	-0.45211	-0.184646	1
SmedASXL_016179	2.07277	-0.101951	-0.726576	-0.173648	-0.223746	-0.0956984	1
SmedASXL_012264	1.51425	-0.100507	-0.286687	-0.249064	-0.230987	-0.00997112	1
SmedASXL_004705	7.21226	0	-2.01153	-1.11302	-1.19034	-0.577997	1
SmedASXL_015701	3.3433	0.178079	-0.85665	-1.15734	-0.375166	-0.216563	1
SmedASXL_010780	1.87467	-0.232823	-0.664054	-0.172437	-0.178218	0	1
SmedASXL_014828	1.95529	0.836565	-1.01299	-0.452002	-0.805633	-0.193714	1
SmedASXL_019608	2.03466	-0.141218	-1.00154	-0.0412298	-0.263161	-0.00939792	1
SmedASXL_014461	1.86687	0.109872	-0.142309	-0.284332	-0.563348	-0.349051	1
SmedASXL_072187	2.33238	0.681227	-0.896164	-0.759502	-0.759502	-0.114719	1
SmedASXL_049063	1.6089	0.192145	-0.168464	-0.541013	-0.245723	-0.245723	1
SmedASXL_010047	4.98036	0.136168	-0.981297	-1.12183	-0.777742	-0.564479	1
SmedASXL_059478	7.11092	0.222724	-4.05625	-1.24777	-1.83652	-0.0490581	1
SmedASXL_012402	1.85299	0.446067	-0.164227	-0.412432	-1.07945	-0.277783	1
SmedASXL_006678	3.73006	0.295933	-0.859456	-0.72623	-0.764056	-0.530682	1
SmedASXL_052874	1.75229	0.754774	-0.99287	-0.353552	-0.498634	-0.149069	1
SmedASXL_001748	1.71043	0	-0.692585	-0.150758	-0.202138	-0.101271	1
SmedASXL_012763	2.47381	-0.117164	-0.781408	-0.347004	-0.267716	-0.0596984	1
SmedASXL_014186	1.78449	0.503698	-0.213702	-0.176756	-0.629454	-0.926159	1
SmedASXL_008442	7.47081	0.826517	-1.51891	-2.00968	-1.87364	-1.62334	1
SmedASXL_006547	1.49658	0.133128	-0.403456	0.0397399	-0.531317	-0.339466	1
SmedASXL_017431	2.36318	-0.0528955	-0.778069	-0.528335	-0.20686	-0.0218947	1
SmedASXL_017647	1.32893	0.391804	-0.280175	-0.255546	-0.274112	-0.500595	1
SmedASXL_011359	1.72422	0.0255427	-0.176963	-0.400518	-0.401549	-0.133724	1
SmedASXL_011575	24.2346	-3.48966	-2.43135	-2.66906	-2.74458	-3.92092	1
SmedASXL_014406	1.80656	-0.0563973	-0.332431	-0.199905	-0.4157	-0.0859636	1
SmedASXL_005027	6.38032	-0.736296	-1.09597	-2.04665	-0.124063	-0.266525	1
SmedASXL_013120	1.40657	0.1755	-0.780454	0	-0.376545	-0.161738	1
SmedASXL_009620	1.57336	-0.186617	-0.780969	-0.0726173	-0.426984	0.261611	1
SmedASXL_011144	1.73716	0.566018	-1.58755	0.530346	-1.06403	-0.674319	1
SmedASXL_019337	2.1869	-0.172082	-0.562181	-0.279461	-0.31529	-0.0183025	1
SmedASXL_017755	2.9861	-0.0568536	-0.553805	-0.328383	-0.554662	-0.287526	1
SmedASXL_014590	2.21674	0.156821	-0.433753	-0.337417	-0.486367	-0.341611	1
SmedASXL_013059	3.4656	-0.0901252	-0.652125	-0.55227	-0.493269	-0.266858	1
SmedASXL_006874	1.73728	-0.373212	-0.41645	-0.222813	-0.313562	0.192713	1
SmedASXL_017831	1.88394	-0.208225	-0.335273	-0.133227	-0.646186	0.0994115	1
SmedASXL_007450	2.95451	0.49097	-0.827601	-0.44859	-0.489515	-0.833356	1
SmedASXL_017257	1.40045	0.546992	-0.20006	-0.416971	-0.257349	-0.721207	1
SmedASXL_008238	1.80893	-0.0265715	-0.896012	-0.147004	-0.174841	-0.00592676	1
SmedASXL_005834	2.14812	0	-0.764925	-0.166172	-0.237707	-0.235926	1
SmedASXL_058132	3.05683	-0.166211	-0.944339	-0.363757	0	-0.348407	1
SmedASXL_008243	2.09612	-0.0201884	-0.511864	-0.286642	-0.374134	-0.162432	1
SmedASXL_012530	1.86787	0	-0.27348	-1.15894	-0.132018	0.0372297	1
SmedASXL_050203	3.06654	-0.32289	-0.539323	-0.32289	-0.233059	-0.153933	1
SmedASXL_010967	4.92994	1.09399	-1.13194	-1.05579	-1.69432	-1.397	1
SmedASXL_025887	1.77081	0	-0.59455	-0.179305	-0.00213891	-0.179305	1
SmedASXL_002439	1.69823	0.52581	-0.0172524	-0.70042	-0.505423	-0.708726	1
SmedASXL_006147	4.42111	0.933751	-1.35864	-0.954855	-1.24722	-0.962341	1
SmedASXL_011221	1.52889	0.635355	-0.58713	-0.343856	-1.30829	0	1
SmedASXL_000745	1.71977	0.126232	-0.585761	-0.258055	-0.267438	-0.147148	1
SmedASXL_010688	1.38991	0.231226	-0.253614	-0.0905524	-0.499687	-0.358786	1
SmedASXL_029817	2.2245	-0.553902	-0.394198	-0.00581819	0.068935	-0.553902	1
SmedASXL_009480	1.48194	-0.0557276	-0.524472	-0.524472	-0.031346	0.0597654	1
SmedASXL_029839	2.19007	-0.298414	-0.5054	-0.0473016	-0.298414	-0.0473016	1
SmedASXL_003287	2.52759	0.186763	-0.606315	-0.624481	-0.485275	-0.0755758	1
SmedASXL_012202	1.36561	0.170482	-0.708774	-0.256983	-0.328338	0.0466444	1
SmedASXL_009920	1.38858	-0.158904	0	0.102436	-1.01923	-0.142283	1
SmedASXL_007926	4.00074	0.947306	-0.982703	-0.279306	-1.43745	-1.88151	1
SmedASXL_009198	5.78276	0.807902	-1.62338	-0.969084	-2.08643	-0.973751	1
SmedASXL_015513	1.44164	0.190885	-0.389922	-0.0890666	-0.392727	-0.301329	1
SmedASXL_073103	3.09435	-0.0517288	-0.423995	-0.336019	-0.52148	-0.447444	1
SmedASXL_012520	1.80349	-0.145346	-0.482544	-0.0381178	-0.474842	-0.0290865	1
SmedASXL_007489	1.4211	0.121633	-0.403539	-0.871361	-0.117229	0.0567968	1
SmedASXL_075756	1.33023	0.510811	-0.810268	-0.112094	-0.700472	-0.0513843	1
SmedASXL_000245	2.27364	0	-0.439788	-0.531446	-0.262559	-0.178764	1
SmedASXL_065825	1.81549	-0.549577	-0.62703	0.118794	-0.023315	-0.186856	1
SmedASXL_016966	1.7039	-0.0590098	-0.271477	-0.139343	-0.419645	-0.136533	1
SmedASXL_015882	1.46756	0.159797	-0.551988	-0.436323	-0.398966	0.0909489	1
SmedASXL_019183	4.46433	0.934915	-1.65045	-1.26243	-1.0385	-0.712703	1
SmedASXL_017184	2.29497	-0.214161	-0.339946	-0.375591	-0.219848	-0.162816	1
SmedASXL_001020	5.34922	0	-2.00151	-1.27808	-1.0118	0	1
SmedASXL_005197	5.63602	0.345678	-0.758997	-1.36987	-1.1244	-1.1244	1
SmedASXL_005287	1.53308	-0.102586	-0.484186	-0.175536	-0.153974	-0.039951	1
SmedASXL_019646	1.68348	-0.0172115	-0.47153	-0.225408	-0.206787	-0.119976	1
SmedASXL_015068	4.69776	0.596303	-1.16429	-0.999922	-1.08362	-0.907684	1
SmedASXL_000389	3.69543	-0.256131	-0.362164	-0.276171	-0.458127	-0.683702	1
SmedASXL_010603	2.2102	0.0475668	-0.692556	-0.498956	-0.425945	0	1
SmedASXL_011953	3.02534	0.473729	-1.33596	0.119893	-1.53217	-0.747461	1
SmedASXL_067108	3.74484	1.17401	-0.985912	-1.92521	-0.985912	-0.617108	1
SmedASXL_019664	1.79348	1.16158	-0.574371	-0.43281	-0.560656	-0.980002	1
SmedASXL_035352	2.1505	0.120453	-0.373985	0.322083	-1.1941	-0.934396	1
SmedASXL_069969	1.94329	0.478606	-0.7353	-0.321509	-0.321509	-0.428314	1
SmedASXL_008262	6.74575	-0.0943189	-1.23213	-1.73528	-0.925779	-0.345622	1
SmedASXL_001018	2.64618	0.0830413	-0.51825	-0.310648	-0.638806	-0.308497	1
SmedASXL_008739	4.22219	0.788914	-1.86063	-0.525985	-1.48478	-0.581479	1
SmedASXL_002446	3.03982	0.380414	-1.07166	0.317217	-0.597843	-3.00866	1
SmedASXL_019862	3.19342	0.130538	-0.451795	-0.210859	-0.616208	-0.809817	1
SmedASXL_054807	2.4918	0.0389485	-0.549854	-0.985625	-0.399358	0.0389485	1
SmedASXL_074572	1.49795	0.457218	-0.576403	-0.755185	-0.0144327	-0.292305	1
SmedASXL_013246	2.16236	0.0223838	-0.98658	-0.183165	-0.372477	-0.0438645	1
SmedASXL_002054	3.23958	0.468749	-0.495861	-0.432494	-0.780935	-1.14536	1
SmedASXL_019090	2.58198	0.0775184	-0.327444	-0.352156	-0.575266	-0.430997	1
SmedASXL_010249	2.30648	-0.0271673	-0.658842	-0.0853863	-0.388979	-0.305781	1
SmedASXL_010044	1.8181	0.979398	0.0227454	-0.272896	-0.412877	-3.55659	1
SmedASXL_059094	1.90611	-0.188995	-0.518104	-0.394863	-0.0441508	-0.0330471	1
SmedASXL_002782	1.79014	-0.13458	-0.379409	0.0832431	-0.36695	-0.280526	1
SmedASXL_005229	1.82789	-0.469601	-0.342118	-0.245441	0.0875769	-0.148583	1
SmedASXL_016738	3.0831	1.06023	-1.07243	-1.18565	-0.757486	-0.57763	1
SmedASXL_000749	4.182	0.694428	-2.17733	-0.953973	-0.692888	-0.480126	1
SmedASXL_009420	12.2985	0.186077	-2.15612	-3.7408	-2.28198	-1.65686	1
SmedASXL_002140	6.8336	0.109928	-1.88722	-1.06756	-1.06756	-0.772572	1
SmedASXL_073859	1.40112	1.23244	-0.548762	-0.536887	-0.658642	-0.466152	1
SmedASXL_016569	4.12395	0.0487932	-1.15554	-0.42158	-0.650315	-0.507016	1
SmedASXL_009635	2.69333	-0.0306978	-0.49514	-0.148708	-0.57014	-0.414688	1
SmedASXL_071692	2.69812	0.0214455	-0.509747	-0.509747	-0.611769	-0.0728727	1
SmedASXL_001066	4.39327	0.0776668	-1.10537	-0.317976	-1.10537	-0.435268	1
SmedASXL_019892	8.85339	-0.0226535	-1.56316	-1.60016	-0.862608	-1.60016	1
SmedASXL_015223	6.81472	-0.188075	-0.888594	-1.45531	-0.87034	-0.661724	1
SmedASXL_008896	2.21358	-0.117856	-0.587215	-0.314657	-0.315311	-0.0329062	1
SmedASXL_030010	1.80767	1.10047	-1.08937	-1.68355	-0.471517	0	1
SmedASXL_009701	3.00683	0.418538	-0.779502	-0.619849	-0.863526	-0.347846	1
SmedASXL_001595	1.60665	0.680922	-1.57621	-0.276544	-0.567929	0	1
SmedASXL_071016	1.78989	-0.0774562	-0.590415	-0.183659	-0.365184	0.027525	1
SmedASXL_010116	1.72108	0.387063	-0.0917437	-0.490238	-0.0917437	-1.17207	1
SmedASXL_010283	1.34866	0.116778	-0.167396	-0.786559	-0.236695	0	1
SmedASXL_004988	1.38297	0.321899	-0.952567	-0.00121557	0.0953031	-0.937006	1
SmedASXL_016932	2.29352	-0.200377	-0.430595	-0.243552	-0.26575	-0.173666	1
SmedASXL_006193	3.28441	0.0573503	-0.647248	-0.550344	-1.13177	-0.0269436	1
SmedASXL_076098	2.45642	-0.0700978	-0.984489	-0.328537	-0.0540285	-0.0700978	1
SmedASXL_000707	5.1102	0.979653	-0.424159	-2.34825	-1.72876	-1.26434	1
SmedASXL_012896	2.1528	0.0928837	-0.547782	-0.604743	-0.664773	0.0888454	1
SmedASXL_007641	3.06596	0.425598	-0.990982	-0.593707	-0.76845	-0.330598	1
SmedASXL_011063	1.94946	-0.308811	-0.377335	-0.0621185	-0.414671	-0.0374672	1
SmedASXL_009438	2.74375	-0.0885142	-0.739077	-0.391639	-0.388593	-0.0963585	1
SmedASXL_015389	7.52892	1.12464	-2.25378	-1.79789	-2.32962	-1.5426	1
SmedASXL_017646	1.94735	0.136952	-0.539636	-0.336915	-0.387011	-0.167476	1
SmedASXL_008157	10.5311	1.00023	-0.8648	-3.18969	-3.67879	-5.07846	1
SmedASXL_062562	6.41312	0.266127	-0.733482	-1.74029	-1.00616	-1.3375	1
SmedASXL_013987	1.94127	-0.0665666	-0.427121	-0.317651	-0.324503	-0.0496917	1
SmedASXL_003049	2.97273	0.186384	-0.827421	-0.553814	-0.325926	-0.417693	1
SmedASXL_001826	1.82867	0.0596197	-0.57967	-0.547404	-0.239632	-0.00444435	1
SmedASXL_015794	4.17897	-0.232213	-1.05412	-0.838231	-0.637232	0	1
SmedASXL_059474	9.89099	0.651262	-2.484	-2.484	-2.484	-2.484	1
SmedASXL_015004	1.4201	0.206175	-0.320149	-0.118607	-0.251451	-0.48969	1
SmedASXL_003416	2.06078	0.225192	-0.668615	-0.32289	-0.0237989	-0.814061	1
SmedASXL_015968	1.84454	-0.111314	-0.526775	-0.34274	-0.287045	0.0677471	1
SmedASXL_016843	2.84973	0.11056	-0.739141	-0.848799	-0.51769	-0.0506451	1
SmedASXL_007258	2.36855	-0.140071	-1.20798	-0.103328	-0.103328	-0.103328	1
SmedASXL_065203	1.71812	0	-0.7353	0	-0.44577	0	1
SmedASXL_010612	2.74614	-0.0232012	-0.702225	-0.422128	-0.400823	-0.161541	1
SmedASXL_014829	2.06033	-0.0190351	-0.724245	-0.451267	-0.240518	-0.025349	1
SmedASXL_012491	3.77129	0.578914	-0.83493	-0.730659	-0.980029	-0.831294	1
SmedASXL_041759	6.58984	0.533299	-3.09028	-1.68355	-0.857424	-0.659746	1
SmedASXL_072186	1.3447	0.452191	-0.90034	-0.050832	-0.161824	-0.434793	1
SmedASXL_002162	10.0246	0.195842	-3.99885	-0.977064	-1.83278	-1.83278	1
SmedASXL_008897	4.64129	1.11593	-1.22674	-0.553063	-1.18985	-2.47675	1
SmedASXL_014850	3.55923	-0.149421	-0.819326	-0.224802	-0.525324	-0.394846	1
SmedASXL_016035	1.5081	-0.228752	-0.486569	0.044045	-0.181469	-0.12266	1
SmedASXL_006236	3.91244	0.254365	-1.57341	-1.1092	-0.429979	-0.195353	1
SmedASXL_008607	1.76398	-0.129185	-0.378191	0.0913056	-0.477071	-0.257807	1
SmedASXL_002259	1.45956	-0.50209	-0.642702	0.0431948	-0.50209	0.340368	1
SmedASXL_017832	2.37032	-0.162729	-0.591943	-0.194751	-0.160363	-0.296872	1
SmedASXL_013204	1.71409	0.560961	-0.442504	-0.53072	-1.24416	0.0380852	1
SmedASXL_066122	2.11064	1.28834	-0.0805551	-1.71176	-0.632807	-0.920739	1
SmedASXL_011581	2.04892	0.143413	-0.382986	-0.173207	-0.258096	-0.745757	1
SmedASXL_019421	1.68236	-0.0748483	-0.446391	-0.202666	-0.393904	0.0289569	1
SmedASXL_016585	2.49545	1.1787	-0.56112	-0.91423	-0.816451	-0.843697	1
SmedASXL_064213	3.5645	-0.23433	-0.650526	-0.313157	-0.538102	-0.263354	1
SmedASXL_066434	1.38694	0.267153	-0.976486	-0.0763409	-0.664516	0.0805998	1
SmedASXL_023844	3.09513	-0.221926	0.0239637	-0.221926	-0.904469	-0.62154	1
SmedASXL_005256	5.37444	-0.238025	-0.691893	-1.21518	-1.23158	-0.0150063	1
SmedASXL_008043	1.7059	0.202913	-1.32616	-0.743789	-0.0739071	0.120865	1
SmedASXL_023991	2.48309	0.512882	-0.754551	-0.360691	-0.171538	-1.11159	1
SmedASXL_011447	1.59028	0.0852822	-0.776047	-0.218251	-0.230175	-0.0333201	1
SmedASXL_013499	1.36004	0.274487	-0.206784	-0.314919	-0.214697	-0.464856	1
SmedASXL_009616	1.81456	-0.018684	-0.457803	-0.414775	-0.285247	0	1
SmedASXL_012758	1.97953	-0.227508	-0.325434	-0.0843051	-0.35831	-0.149256	1
SmedASXL_075244	2.18294	0.501176	-0.289876	-2.03915	-0.30564	-0.097478	1
SmedASXL_009987	1.62189	-0.179946	-0.561412	-0.0611735	-0.213011	-0.0297052	1
SmedASXL_024227	7.81855	-1.03791	-1.03791	-0.246008	-0.703397	-1.03791	1
SmedASXL_014693	1.3605	0.0623672	-0.494007	-0.199546	-0.2823	-0.0115822	1
SmedASXL_013220	7.31792	-0.187771	-2.71572	-1.42943	-0.619728	-0.248841	1
SmedASXL_008175	2.25392	-0.053447	-0.150144	-0.527914	-0.333427	-0.205779	1
SmedASXL_015902	2.75521	0.36117	-0.872612	-1.20019	-0.872612	0.0562955	1
SmedASXL_020231	3.98387	0	-1.52607	-0.862608	-0.222669	-0.243443	1
SmedASXL_017228	5.39702	0.555768	-1.38194	-0.825891	-1.39656	-1.09275	1
SmedASXL_019256	2.65	0.498145	-0.614272	-0.71332	-0.696887	-0.395066	1
SmedASXL_004140	2.54325	0.468843	-0.977539	-0.233059	-1.18126	-0.153933	1
SmedASXL_072867	1.39145	0.150987	-0.534377	-0.286373	-0.399033	0.0500979	1
SmedASXL_017068	1.7885	-0.0196652	-0.376439	-0.304998	-0.246121	-0.135311	1
SmedASXL_004871	2.18922	-0.25216	-0.58542	-0.213082	-0.249328	-0.0372409	1
SmedASXL_065178	1.71812	0.0930881	-0.756029	-0.214597	-0.925591	0.259003	1
SmedASXL_012602	1.70736	-0.20911	-0.399168	-0.155175	-0.179462	-0.0690826	1
SmedASXL_000733	2.43884	0.287207	-0.396398	-0.442588	-0.449869	-0.55892	1
SmedASXL_007070	1.69881	0.40875	-0.213693	-0.306327	-0.615805	-0.486252	1
SmedASXL_017196	1.73583	0.0483043	-0.33216	-0.198151	-0.422689	-0.188096	1
SmedASXL_002225	1.51712	0.485595	-0.783903	0.389157	-1.05416	-0.70755	1
SmedASXL_012303	2.26808	-0.0911623	-0.560339	-0.200767	-0.0734627	-0.477134	1
SmedASXL_063723	1.76223	0.154942	-0.977539	-0.142837	-0.0844897	-0.32289	1
SmedASXL_012641	2.27811	-0.186796	-0.520771	-0.249111	-0.31308	-0.0797754	1
SmedASXL_073512	1.42553	0.129021	-0.480933	0	-0.258266	-0.243598	1
SmedASXL_074001	4.91522	0.252875	-0.853184	-1.41201	-0.0746164	-2.07969	1
SmedASXL_016884	1.47366	-0.0948784	-0.629951	0.134964	-0.176259	-0.249399	1
SmedASXL_000335	2.20087	-0.0309132	-0.579007	-0.0703431	-0.894232	-0.0215965	1
SmedASXL_016166	2.80409	0.525545	-0.595065	-0.363845	-0.672206	-0.985227	1
SmedASXL_067563	2.25921	0.477965	-0.55662	-0.241536	-1.17728	-0.301863	1
SmedASXL_001570	2.35281	-0.0612603	-0.125779	0	-1.24132	-0.199184	1
SmedASXL_009466	1.33508	0	-0.547575	-0.382663	-0.37031	0.281829	1
SmedASXL_016652	1.44023	0.502902	-0.327829	-0.468889	-0.439506	-0.271533	1
SmedASXL_078386	3.4298	0.108961	-0.611025	-0.832234	-0.383686	-0.383686	1
SmedASXL_013714	2.52595	-0.231866	-0.752816	-0.14589	-0.355442	-0.0862961	1
SmedASXL_067723	2.67247	0.0211487	-1.5403	0.130382	-0.666894	-0.321913	1
SmedASXL_073130	6.34584	0.489752	-1.8394	-0.882939	-1.44213	-1.13808	1
SmedASXL_078972	3.25912	0.254697	-0.335797	-0.882939	-0.882939	-0.335797	1
SmedASXL_014879	2.10124	0.257034	-0.385315	-0.377463	-0.328619	-0.588466	1
SmedASXL_018490	2.06971	-0.131386	-0.334265	-0.126799	-0.318348	-0.288288	1
SmedASXL_017590	1.41404	0.105507	-0.423945	-0.505158	-0.182285	0	1
SmedASXL_007100	4.04411	0.833724	-1.35472	-0.769699	-1.08129	-0.855879	1
SmedASXL_012846	3.00034	-0.177945	-0.718131	-0.373537	-0.5822	-0.00983897	1
SmedASXL_016784	2.92943	-0.62287	-1.28384	-1.38821	-0.277761	0.969046	1
SmedASXL_011618	4.7362	0.354022	-1.01639	-0.43259	-1.09996	-1.34436	1
SmedASXL_016633	20.6877	-0.0416449	-4.57901	-3.55796	-4.92475	-3.78425	1
SmedASXL_012459	1.64326	0.564274	-0.668884	-0.0794089	-0.480753	-0.629101	1
SmedASXL_057456	1.55489	-0.0179361	-0.224651	-0.224651	-0.0316392	-0.224651	1
SmedASXL_010852	2.38283	-0.00890914	-0.718548	-0.247568	-0.494616	-0.0822194	1
SmedASXL_008886	2.9374	0.267981	-1.41013	-0.511815	-0.68131	-0.059214	1
SmedASXL_004707	3.03687	0.89759	-0.657336	-0.871337	-0.871337	-0.759854	1
SmedASXL_013393	2.291	0.0951975	-0.392216	-0.105234	-0.745576	-0.392216	1
SmedASXL_014521	3.06275	0.916558	-2.42896	-1.21507	-0.495382	-0.0816659	1
SmedASXL_015768	1.33081	-0.00856799	-0.516547	-0.268274	-0.164451	0.0441372	1
SmedASXL_008687	3.19089	0.220633	-1.07248	-0.446246	-1.14635	-0.0262109	1
SmedASXL_004895	4.70618	-0.324033	-1.06883	-0.707968	-0.707968	-0.0342885	1
SmedASXL_010933	3.89267	0.135003	-0.147649	-0.147649	-1.44638	-1.65936	1
SmedASXL_005396	1.64104	-0.104246	-0.569193	-0.181763	-0.191465	-0.00960386	1
SmedASXL_015436	3.88984	0	-0.788252	-0.563814	-0.649929	-0.429492	1
SmedASXL_063628	4.97244	-0.0903372	-0.157668	-1.75618	-1.10985	-0.233974	1
SmedASXL_012739	1.3601	0.331903	-0.155699	0	-0.690507	-0.629996	1
SmedASXL_015638	2.07585	-0.123745	-0.694398	-0.635232	-0.144272	0.111038	1
SmedASXL_078749	2.69319	-0.161709	-1.894	0.17107	-0.74146	-0.0422425	1
SmedASXL_042195	2.01512	-0.0480911	-0.342437	0.179665	-0.227957	-1.0251	1
SmedASXL_020584	1.72643	-0.183374	-0.594456	0	-0.27611	-0.0125485	1
SmedASXL_082271	2.1725	0.286138	-0.336165	-0.685196	-0.165118	-0.554783	1
SmedASXL_000970	5.11472	0	-1.08937	-0.857424	-0.833599	-0.348156	1
SmedASXL_012334	9.11044	-0.255757	-2.68688	-0.83752	-1.73036	-0.561859	1
SmedASXL_069382	3.03022	-0.00180825	-0.620315	-0.925905	-0.547881	-0.00631502	1
SmedASXL_017214	1.40907	0.25917	-0.315163	-0.368368	-0.0650095	-0.517631	1
SmedASXL_006789	2.20577	-0.240624	-0.867306	-0.263046	-0.11826	0	1
SmedASXL_004369	1.73955	0.500362	-0.61246	-0.31707	-0.71731	-0.154857	1
SmedASXL_003057	14.0091	-1.58827	-1.53877	-1.53877	-1.53877	-1.53877	1
SmedASXL_010352	3.44	0.385665	-1.24243	-0.468959	-0.685741	-0.518105	1
SmedASXL_008402	3.83988	0.209944	-0.494553	-0.489294	-0.932695	-0.92618	1
SmedASXL_014864	3.73116	0.734428	-0.998608	-1.27941	-1.20257	-0.323911	1
SmedASXL_029937	2.20035	1.20967	-1.18726	-1.91984	-0.184692	-0.248316	1
SmedASXL_015053	2.37066	0.174323	-0.645477	-0.0468162	-0.528539	-0.514447	1
SmedASXL_012887	1.40921	-0.219233	-0.375104	-0.0704361	-0.211467	0	1
SmedASXL_013185	2.38853	-0.0245564	-0.130212	-0.352889	-0.397725	-0.505997	1
SmedASXL_019802	1.6297	1.02758	-0.291561	-0.835387	-1.17006	-0.183123	1
SmedASXL_045019	6.22155	-0.473352	-1.17708	0.0461033	-1.17708	-1.17708	1
SmedASXL_079456	4.02301	0.503667	-0.376404	-1.24132	-0.735168	-1.03417	1
SmedASXL_002947	10.8431	-0.0214108	-1.78963	-2.83659	-1.24799	-1.78963	1
SmedASXL_000617	2.11926	-0.427831	-0.427831	-0.63499	-0.88814	0.882212	1
SmedASXL_012982	1.45799	0.247596	-0.348592	-0.283974	-0.450654	-0.155757	1
SmedASXL_015194	1.61735	-0.0240337	-0.39929	-0.415496	-0.367759	0.109433	1
SmedASXL_062969	3.39984	0.126492	-0.794604	-0.90716	-0.0542787	-0.780463	1
SmedASXL_005072	3.77582	0.642318	-0.903216	-0.410947	-0.880871	-1.37398	1
SmedASXL_007285	2.8788	0.500962	-0.872611	-0.558555	-0.740263	-0.441136	1
SmedASXL_016262	2.21589	-0.114836	-0.114836	-0.170751	-0.300491	-0.578931	1
SmedASXL_014357	1.65091	-0.222932	-0.518881	-0.15465	-0.117918	-0.018736	1
SmedASXL_019472	2.43562	-0.136106	-0.701589	-0.109566	-0.480288	-0.109566	1
SmedASXL_005676	3.21906	0.138833	-0.904828	-1.24477	-0.156991	-0.241093	1
SmedASXL_008829	1.6711	0.643237	-0.735994	-0.802699	-0.355008	-0.101764	1
SmedASXL_006107	2.09012	-0.054905	-0.311289	0.123611	-0.540352	-0.70286	1
SmedASXL_008570	26.6022	1.04023	-11.6246	-9.9881	-8.74823	-9.99766	1
SmedASXL_013970	4.50255	0.300673	-1.12363	-0.938862	-0.906561	-0.526182	1
SmedASXL_061050	5.18465	-0.0743999	-0.939873	-0.410262	-0.523915	-0.958697	1
SmedASXL_010801	2.71987	0.322411	-0.792177	-0.356141	-0.615151	-0.462979	1
SmedASXL_002830	1.96796	0.387334	-0.597567	-0.685924	-0.382841	-0.169351	1
SmedASXL_017687	2.213	0.624342	-0.346269	-0.466622	-0.69149	-0.776755	1
SmedASXL_017148	1.57878	-0.0138857	-0.802348	-0.193683	-0.269496	0.0908658	1
SmedASXL_003343	2.11524	-0.209814	-0.587598	-0.143259	-0.260978	-0.0878236	1
SmedASXL_063353	4.32417	0	-1.71351	-1.11525	-0.659746	0.100482	1
SmedASXL_007180	2.04732	0.0951905	-0.022342	-0.0628242	-1.83529	-0.209053	1
SmedASXL_013759	2.95315	-0.0858123	-0.571886	-0.452924	-0.363928	-0.25861	1
SmedASXL_008799	4.05802	-0.211929	-1.16631	-0.62494	-0.869656	0.0756291	1
SmedASXL_003850	4.76453	0.533798	-1.2738	-2.151	-0.851373	-0.330247	1
SmedASXL_004343	2.24482	0.364759	-0.24577	-0.523146	-0.129535	-1.37535	1
SmedASXL_010397	1.75605	0.170812	-0.250965	-0.266172	-0.507063	-0.308145	1
SmedASXL_010966	2.57475	-0.185684	-0.667337	-0.236504	-0.441426	-0.0545216	1
SmedASXL_074622	2.26813	-1.00107	-0.45774	0.110566	0	-0.325569	1
SmedASXL_018394	3.77282	-0.170592	-0.692849	-0.41655	-0.554582	-0.339267	1
SmedASXL_001330	2.107	-0.238187	-0.604852	-0.217457	-0.165261	-0.0579037	1
SmedASXL_015578	2.90585	1.0508	-0.737092	-0.613854	-1.32653	-0.737092	1
SmedASXL_012030	2.11688	-0.0145357	-0.523915	0.135463	-0.781429	-0.353953	1
SmedASXL_071979	1.66878	0.793239	-0.827423	-0.056135	-0.543695	-0.725238	1
SmedASXL_012744	2.72216	-0.0629434	-0.651577	-0.229061	-0.513112	-0.209325	1
SmedASXL_025898	2.09923	1.20037	-0.906264	-0.580948	-0.848652	-0.465498	1
SmedASXL_018112	2.12547	-0.072409	-0.599492	-0.293496	-0.133843	-0.197433	1
SmedASXL_068760	11.2797	-0.432221	-2.23311	-2.21623	-1.47996	-0.76991	1
SmedASXL_008183	2.41757	-0.837153	-0.423023	-1.09316	-0.0860423	0.47559	1
SmedASXL_042084	2.66925	0.415835	-0.416391	-0.394198	-0.578726	-0.803165	1
SmedASXL_007338	7.47174	0.33997	-1.71602	-4.09418	-1.28665	-0.298949	1
SmedASXL_001786	2.26441	-0.0213318	-0.394944	0	-0.92604	-0.202537	1
SmedASXL_072081	7.97063	-1.22865	-1.5381	-0.876629	-0.98934	-0.121688	1
SmedASXL_010261	2.29856	-0.163898	-0.472189	-0.242703	-0.31168	-0.148175	1
SmedASXL_019245	5.62571	0.64886	-1.19596	-1.77715	-0.858425	-1.32577	1
SmedASXL_009843	6.32786	0.047691	-2.09971	-0.0404939	-1.7484	-1.22467	1
SmedASXL_017420	2.38493	0.159076	-0.641638	-0.386856	-0.384658	-0.322326	1
SmedASXL_011084	3.4852	0.434502	-0.381867	-0.188135	-1.1065	-1.77055	1
SmedASXL_009918	1.87849	-0.129552	-0.597919	-0.174393	-0.286787	-0.0101317	1
SmedASXL_002680	1.86275	0.837213	-1.36221	-0.230097	-0.744459	-0.140993	1
SmedASXL_008162	2.0125	0.650984	-0.41906	-0.397562	-0.610964	-0.678769	1
SmedASXL_014929	3.32462	-0.152746	-0.751534	-0.616642	-0.470266	-0.0654717	1
SmedASXL_071035	1.57526	0.261106	-0.218429	-0.452672	-0.0464965	-0.651699	1
SmedASXL_076191	9.37003	0.360021	-1.95909	-1.81583	-2.72371	-1.16306	1
SmedASXL_080022	1.64649	0.598369	-1.0251	-0.130532	-0.227957	-0.342437	1
SmedASXL_006717	137.784	-22.1067	-23.7106	-25.8909	-26.8668	-21.6496	1
SmedASXL_018007	3.04558	-0.181042	-0.656023	-0.300495	-0.369756	-0.258669	1
SmedASXL_004356	1.90206	0	-0.603661	0	-0.236587	-0.454756	1
SmedASXL_018420	2.15039	-0.10318	-0.470429	-0.0522877	-0.492343	-0.21146	1
SmedASXL_076013	6.43055	-0.0596738	-0.598378	-1.35093	-1.05407	-0.598378	1
SmedASXL_015658	4.10554	-0.0957847	-0.738263	-0.843881	-0.698327	-0.154481	1
SmedASXL_043147	3.34301	0.050905	0.0246033	-0.836233	-0.144541	-2.25091	1
SmedASXL_000551	2.10563	0.275	-0.805451	-0.21328	-0.155418	-0.697068	1
SmedASXL_055786	2.08518	0.126316	-0.261081	-0.552233	-0.242783	-0.383199	1
SmedASXL_019743	7.37859	0	-1.2181	-0.286238	-1.73311	-1.73311	1
SmedASXL_011850	1.72245	-0.131977	-0.550087	0.34588	-0.927537	-0.130198	1
SmedASXL_007976	1.37949	-0.268473	-0.762724	-0.0696104	-0.114699	0.15943	1
SmedASXL_015862	8.34954	0.867884	-2.06524	-1.55846	-2.16123	-2.32503	1
SmedASXL_009359	3.22446	0.737679	-0.953617	-1.42717	-0.573964	-0.41859	1
SmedASXL_013472	1.92553	0.281059	-0.498634	-1.24183	-0.0800182	-0.0800182	1
SmedASXL_000454	1.66156	0.642216	-0.579304	-0.43171	-0.387218	-0.43171	1
SmedASXL_041881	1.3502	0.061287	-0.312519	0.061287	-0.616208	-0.195008	1
SmedASXL_017364	2.94128	-0.0315352	-0.719079	-0.130755	-0.490727	-0.437425	1
SmedASXL_001729	2.73597	0.0534337	-0.214583	-0.33184	-0.656635	-0.612045	1
SmedASXL_071000	1.79036	0.671096	-0.66822	-0.654315	-1.06772	0.0137364	1
SmedASXL_029801	25.2739	-1.49663	-4.26186	-4.46338	-3.08105	-3.37816	1
SmedASXL_007234	2.85452	-0.112327	-0.470823	0.110026	-0.266602	-1.56577	1
SmedASXL_030253	4.99969	-0.538998	-0.617389	-0.574803	-0.856585	-0.206532	1
SmedASXL_000474	3.14304	0.550978	-1.12808	-0.790235	-0.329764	-0.64561	1
SmedASXL_013749	1.79563	0.28347	-0.516265	-0.34227	-0.509271	-0.170031	1
SmedASXL_019782	2.55647	-0.130047	-0.57385	-0.124934	-0.574998	-0.161755	1
SmedASXL_013202	2.95606	0.366793	-0.847652	-0.427715	-0.756701	-0.427715	1
SmedASXL_019601	5.93709	-0.163387	-0.980438	-2.03442	-0.911084	-0.0347715	1
SmedASXL_005106	13.7012	-0.276355	-1.24505	-2.61253	-2.18477	-2.73577	1
SmedASXL_008765	1.47424	0.707339	-0.46933	-0.144978	-0.6251	-0.578205	1
SmedASXL_014321	1.71937	-0.0544283	-0.277068	-0.19522	-0.264733	-0.211621	1
SmedASXL_060671	1.98552	0.0737606	-0.214054	-0.303748	-0.292106	-0.379409	1
SmedASXL_015177	4.17585	0.430182	-0.893641	-0.970933	-0.941798	-0.619641	1
SmedASXL_002339	3.28441	0.103469	-0.753065	0.271726	-1.44478	-1.11673	1
SmedASXL_000127	1.82728	0.569136	-0.523553	-0.513452	-0.436012	-0.387761	1
SmedASXL_040025	5.16163	0	-0.480126	-0.665508	-1.63708	-0.455793	1
SmedASXL_000325	8.46469	-0.118084	-1.8394	-0.354827	-0.90865	-2.28393	1
SmedASXL_065817	1.45075	0.466348	-0.0455538	-0.261081	-0.575258	-0.780514	1
SmedASXL_013630	3.08519	-0.168734	-0.43762	0.312396	-0.952034	-1.12532	1
SmedASXL_018107	2.13545	-0.00113235	-0.827258	-0.153778	-0.345745	-0.12337	1
SmedASXL_010837	3.99904	-0.205	-0.956096	-0.213909	-0.815271	-0.250798	1
SmedASXL_001531	6.58984	0.798817	-1.11525	-0.857424	-2.06578	-3.09028	1
SmedASXL_070844	2.37292	-0.0291466	-0.666031	-0.449657	-0.224715	-0.127208	1
SmedASXL_029782	3.25912	-0.208829	-0.335797	-0.668244	-0.0159762	-0.487558	1
SmedASXL_006121	6.86683	0.848328	-1.43266	-0.991862	-2.08723	-2.23258	1
SmedASXL_000933	2.43884	0	-0.389392	-0.0961764	-0.442588	-0.551096	1
SmedASXL_036816	4.34617	0.38603	-1.89869	-2.4275	-0.787648	0.133111	1
SmedASXL_019861	8.98488	0.171525	-0.242987	-1.14113	-3.84808	-3.88604	1
SmedASXL_009811	7.70126	0.480872	-2.08033	-1.55878	-2.1542	-0.844142	1
SmedASXL_017932	1.96767	0.098134	-0.517975	-0.277068	-0.306009	-0.262794	1
SmedASXL_057296	1.32422	0.110054	-0.503688	-0.16444	-0.100964	-0.16444	1
SmedASXL_062561	3.09513	0.588648	-0.424159	-0.424159	-1.26434	-0.651374	1
SmedASXL_010054	1.9213	0.145546	-0.482998	-0.234988	-0.399542	-0.283448	1
SmedASXL_070620	1.97516	0.640331	-0.301212	-0.301212	-0.814535	-0.735373	1
SmedASXL_001374	4.15387	0.513842	-1.001	-0.93882	-0.9887	-0.659111	1
SmedASXL_035211	5.1102	0.0239637	-0.62154	-0.62154	-0.62154	-1.26434	1
SmedASXL_017693	1.65813	0.250935	-0.229717	-0.352607	-0.383159	-0.393593	1
SmedASXL_008457	1.58072	0.253937	-0.28996	-0.291101	-0.38761	-0.336621	1
SmedASXL_012649	1.56983	0.102018	-0.502088	-0.278428	-0.265796	-0.0885734	1
SmedASXL_062223	1.67284	0.157244	-0.0449799	0	-0.947994	-0.589702	1
SmedASXL_008898	1.39707	-0.04957	-0.27248	-0.320716	-0.184953	-0.0227939	1
SmedASXL_015575	2.72663	0.373871	-0.708534	-0.828006	-0.541274	-0.27636	1
SmedASXL_012400	2.74966	-0.0172688	-0.83108	-0.274606	-0.400699	-0.203448	1
SmedASXL_013049	2.13637	-0.131545	-0.478531	-0.260806	-0.31665	-0.0850915	1
SmedASXL_011049	2.8343	0.894757	-1.39395	-1.14674	-0.567395	-0.217659	1
SmedASXL_073811	2.254	1.04265	-1.0338	-0.417124	-0.555495	-0.833741	1
SmedASXL_015024	2.7837	0.178759	-0.615909	-0.312434	-0.699691	-0.412597	1
SmedASXL_015746	18.1842	-0.0372759	-2.38718	-2.31638	-4.34789	-6.16449	1
SmedASXL_065926	3.4833	0.434127	-2.52628	-0.0824065	-0.734547	-0.457541	1
SmedASXL_008908	4.66069	0.161031	-2.52164	-2.52164	-1.39652	0.733819	1
SmedASXL_053239	2.88039	-0.275771	-1.19466	0	-0.765411	0.0375446	1
SmedASXL_062227	1.79036	0.281298	0	-0.654315	-0.370594	-0.654315	1
SmedASXL_016970	2.77477	-0.019255	-0.751517	-0.350037	-0.381487	-0.224626	1
SmedASXL_073847	1.85637	0.356852	-0.329826	-0.214989	-0.728728	-0.418627	1
SmedASXL_001028	2.89061	-0.235952	-0.280263	-0.403913	-0.487678	-0.17457	1
SmedASXL_017909	2.20019	-0.119522	-0.574103	-0.633565	-0.181964	0.0338019	1
SmedASXL_001430	3.76244	-0.295735	-0.721524	-0.0103175	-0.765178	-0.538432	1
SmedASXL_019540	2.28485	0.350243	-2.75393	-0.594933	-0.519805	0.401466	1
SmedASXL_000530	1.40111	-0.0596738	-0.0596738	-0.424582	0	-0.159068	1
SmedASXL_013029	1.33112	-0.0352682	-0.345691	-0.177188	-0.35725	0.0428858	1
SmedASXL_014786	4.96787	0.777151	-1.44701	-1.76522	-1.32954	-0.448107	1
SmedASXL_009144	2.19988	0.256765	-0.255397	-0.140974	-0.679642	-0.747321	1
SmedASXL_067902	1.94329	0.478606	-0.551616	-0.903216	-0.110178	-0.289876	1
SmedASXL_081668	8.62828	-0.00424661	-1.53877	-1.53877	-1.53877	-1.00396	1
SmedASXL_010163	1.78641	-0.12744	-0.514869	-0.206365	-0.138472	-0.100821	1
SmedASXL_019912	1.68578	-0.638645	-0.106542	0.199233	-0.141363	-0.514174	1
SmedASXL_016064	3.01623	-0.147245	-0.660676	-0.249988	-0.33347	-0.367569	1
SmedASXL_015761	1.63197	0.265478	-0.614301	-0.209218	-0.359927	-0.209218	1
SmedASXL_011847	2.40702	0.158945	-0.60383	-0.590294	-0.418366	-0.177633	1
SmedASXL_005102	3.58452	-0.207708	-0.207708	-0.522327	-1.31419	-0.0836853	1
SmedASXL_015985	2.39548	-0.174143	-0.63525	-1.27625	-0.0075433	0.110409	1
SmedASXL_059579	2.43381	0.10803	-0.541131	-1.17735	-0.107099	-0.139509	1
SmedASXL_013895	2.32676	0.142752	-0.552919	-0.793128	-0.544841	0	1
SmedASXL_002624	7.40404	0.134287	-1.68723	-1.18904	-1.55052	-0.80256	1
SmedASXL_016935	31.669	-0.431662	-6.06478	-6.51037	-7.55953	-7.00481	1
SmedASXL_000072	2.25087	0.368375	-0.347078	-0.589109	-0.735373	-0.308105	1
SmedASXL_066488	1.73625	0.728328	-1.48092	-0.126974	-0.216561	-0.498378	1
SmedASXL_001501	1.36405	0	-0.509642	0.0631205	-0.300493	-0.201086	1
SmedASXL_011563	4.02626	0.111917	-0.841947	-0.437781	-0.775555	-0.689048	1
SmedASXL_001683	1.45117	0.0868485	-0.19168	-0.0855024	-0.425185	-0.340147	1
SmedASXL_011651	7.09382	-0.0330634	-1.08828	-1.19408	-1.36571	-0.771027	1
SmedASXL_010339	1.36437	0.0513224	-0.805973	-0.495647	-0.183926	0.267546	1
SmedASXL_009891	3.40131	-0.0287099	-0.804392	-0.496094	-0.433301	-0.319297	1
SmedASXL_071315	1.35598	0.518988	0.0456535	-0.36195	-1.08132	-0.400104	1
SmedASXL_016783	2.96004	0.0310872	-0.911435	-0.507961	-0.56329	-0.0711911	1
SmedASXL_010089	1.64025	-0.173803	-0.492202	-0.0141338	-0.322348	-0.0815308	1
SmedASXL_006093	2.15228	-1.07614	-0.803165	-0.394198	-0.394198	0.882841	1
SmedASXL_007429	1.84854	0.198469	-0.606912	-0.0661875	-0.521801	-0.314939	1
SmedASXL_007398	3.30947	0.474803	-1.50621	-0.296212	-0.791391	-0.521693	1
SmedASXL_015465	1.58464	-0.087476	-0.202052	-0.3214	-0.129585	-0.185806	1
SmedASXL_009469	1.80296	0.397877	-0.507561	-0.206837	-0.316023	-0.665077	1
SmedASXL_008797	1.8791	0.745224	-0.734547	-1.30829	-0.734547	0.0422807	1
SmedASXL_006644	1.91943	0.431846	-0.324676	-0.158634	-0.586495	-0.831409	1
SmedASXL_013207	1.94292	0.112485	-0.585965	-0.108871	-0.502141	-0.209029	1
SmedASXL_014959	2.22539	0.0669815	-0.304143	-0.93128	-0.256382	-0.133158	1
SmedASXL_038544	8.08631	0.494919	-2.02324	-2.02324	-2.02324	-1.4342	1
SmedASXL_066295	3.93737	-0.0223204	-1.12136	-0.693993	-0.551616	-0.0223204	1
SmedASXL_002565	3.42195	-0.199586	-0.577609	-0.0300253	-1.28665	-0.10134	1
SmedASXL_004486	8.32143	-0.283271	-1.13243	-1.69582	-0.992741	-0.844376	1
SmedASXL_071927	1.32731	-0.0126377	-0.198109	-0.661384	-0.318892	0.201793	1
SmedASXL_009364	2.729	0.775647	-0.774589	-0.0110633	-1.87604	-0.8461	1
SmedASXL_016106	2.70849	-0.00532496	-0.141051	-0.0180524	-0.880676	-0.950801	1
SmedASXL_019043	1.7921	-0.103593	-0.0903441	-0.571507	-0.197733	-0.0126426	1
SmedASXL_015564	1.84198	0.181997	-0.286772	-0.107254	-0.565417	-0.480671	1
SmedASXL_003328	4.48019	0.385648	-1.15893	-1.15893	-1.35753	-0.207334	1
SmedASXL_016590	1.64428	-0.214932	-0.546887	-0.208817	-0.132672	0.0364888	1
SmedASXL_068624	5.59956	0.484636	-2.21618	-1.04085	-1.60008	-0.369244	1
SmedASXL_071382	3.56999	1.1227	-1.50058	-0.349803	-0.849168	-1.78009	1
SmedASXL_009180	10.1599	-1.72902	-1.82419	-0.543597	-1.55011	-0.464028	1
SmedASXL_062803	3.45863	0.20309	-1.37398	-0.714621	0.04529	-1.12136	1
SmedASXL_001641	2.23857	-0.0047611	-0.673257	-1.27991	-0.219953	0.233319	1
SmedASXL_004025	2.85607	-0.722119	-0.126318	-0.0770956	-0.621432	-0.118453	1
SmedASXL_012359	1.71709	-0.538325	-0.143347	-0.122928	-0.122928	-0.103262	1
SmedASXL_008788	2.25151	0.82719	-0.148603	-0.273141	-1.07769	-1.4802	1
SmedASXL_008538	2.71116	0.419602	-0.845633	-0.939864	-0.635628	-0.0803114	1
SmedASXL_007830	4.98371	1.03947	-1.27928	-1.63871	-1.7392	-0.728332	1
SmedASXL_015299	4.03991	0.292044	-1.14344	-0.359557	-1.07747	-0.634561	1
SmedASXL_006329	1.96551	-0.28254	-0.479787	-0.275774	-0.208086	0.02524	1
SmedASXL_004951	4.17688	0.859479	-0.491158	-0.850639	-1.98286	-1.14948	1
SmedASXL_015507	2.01053	0.119749	-0.962088	-0.102311	-0.148603	-0.400505	1
SmedASXL_015816	1.46404	0.0811722	-0.502608	-0.430465	-0.220056	0.0234642	1
SmedASXL_012181	2.59362	-0.191892	-0.779901	-0.12112	-0.215382	-0.261495	1
SmedASXL_011547	1.99348	0.460325	-0.636286	-0.827349	-0.25645	-0.247554	1
SmedASXL_000574	2.69048	1.11594	-0.461188	-0.886487	-0.858667	-0.886487	1
SmedASXL_074167	1.36702	1.04526	-0.227328	-0.418654	-0.409491	-1.03781	1
SmedASXL_057768	1.49671	0.857394	-0.470746	-0.211782	-1.25863	-0.211782	1
SmedASXL_065748	4.19473	0.452915	-1.18901	-1.2267	-1.2267	-0.199724	1
SmedASXL_014320	1.81668	0.0624145	-0.666767	-0.188947	-0.236721	-0.186646	1
SmedASXL_000980	1.68499	-0.165759	-0.861424	-0.607205	0.272412	-0.00670188	1
SmedASXL_007781	4.69139	0.175881	-1.65752	-1.15588	-0.548906	-0.298055	1
SmedASXL_082087	6.86607	0	-0.903216	-2.41301	-0.551616	-0.693993	1
SmedASXL_018052	1.37577	0.477071	-0.452369	-0.203448	-0.479328	-0.294782	1
SmedASXL_017341	1.52447	0.236129	-0.296582	-0.0279917	-0.613323	-0.427613	1
SmedASXL_004808	1.62238	0.805198	-0.282216	-0.628679	-0.136717	-1.13728	1
SmedASXL_009006	7.08594	-0.205033	-1.66236	-2.24908	-1.05187	-0.0100593	1
SmedASXL_065893	3.77582	0	-0.171985	-1.34814	-0.186065	-0.880871	1
SmedASXL_042722	1.7921	0.414465	-0.7697	-1.19292	0	-0.0903441	1
SmedASXL_013819	1.73455	0.596505	-0.627445	-0.689099	-0.309731	-0.272569	1
SmedASXL_061288	1.89271	-0.118903	-0.575266	-0.327444	-0.280263	0.0775184	1
SmedASXL_015690	2.55614	0.59793	-0.661503	-0.635922	-0.601318	-0.558464	1
SmedASXL_075958	1.38244	0.0592451	-1.43128	0	-0.199184	0.00383924	1
SmedASXL_008576	8.06709	-0.043199	-0.704067	-1.70042	-1.07551	-1.54553	1
SmedASXL_011538	2.27931	-0.0555548	-0.550282	-0.590264	-0.486878	0.113676	1
SmedASXL_007343	2.22904	0	-0.633501	-0.291957	-0.502031	-0.0497374	1
SmedASXL_012231	2.89463	0.109187	-0.412994	-0.833093	-0.444412	-0.331963	1
SmedASXL_012860	1.32195	-0.304761	-0.377218	0.335398	-0.200906	-0.340171	1
SmedASXL_026147	2.26774	0	-0.0382107	-0.28561	-0.923483	-0.28561	1
SmedASXL_000397	1.64902	-0.468087	-0.686255	-0.215592	0.0135453	0.174865	1
SmedASXL_004735	6.66401	0.555305	-1.4153	-1.7537	-1.57772	-0.992041	1
SmedASXL_009824	3.13015	-0.0197654	-1.07213	-0.430897	-0.491872	-0.143799	1
SmedASXL_018386	3.15252	-0.179201	-0.570296	-0.597175	-0.292328	-0.207345	1
SmedASXL_018146	1.8993	-0.0805527	-0.413725	-0.283818	-0.0739071	-0.173556	1
SmedASXL_008808	1.39724	-0.103641	-0.187549	-0.164439	-0.253664	-0.0969249	1
SmedASXL_012850	1.30965	-0.0214867	-0.382807	0.141198	-0.228726	-0.404752	1
SmedASXL_016248	1.39378	-0.126843	-0.443039	-0.294024	-0.085205	0.0388038	1
SmedASXL_057337	1.41347	0.947191	-0.269439	-0.34568	-0.836002	-0.444732	1
SmedASXL_014785	2.21008	0.110432	-0.732513	-1.24695	-0.40605	0.260721	1
SmedASXL_008437	5.20975	0.755025	-1.39428	-1.24848	-0.864938	-1.35959	1
SmedASXL_008236	1.62185	0.30759	-0.267914	-0.873763	-0.0643408	-0.367381	1
SmedASXL_013250	2.78004	-0.102945	-0.874977	-0.169018	-0.449828	-0.160483	1
SmedASXL_014368	2.41192	-0.0496234	-0.937214	-0.295796	-0.060707	-0.26197	1
SmedASXL_075703	2.32456	0.0952178	-0.380681	-0.659666	-0.56212	-0.0269436	1
SmedASXL_013977	1.66236	0.766959	-0.679003	-0.334774	-0.477249	-0.494164	1
SmedASXL_074478	1.60819	-0.157648	-0.825593	-0.105968	0	-0.0443748	1
SmedASXL_004962	1.60009	-0.191756	-0.537557	-0.0328501	-0.31271	0.0186612	1
SmedASXL_007936	3.08249	0.298794	-0.474722	-0.480112	-0.825033	-0.659042	1
SmedASXL_068553	2.58155	-0.0885049	-0.857265	-0.644876	0	-0.0885049	1
SmedASXL_018362	1.41402	0.161042	-0.175495	-0.338554	-0.216877	-0.332461	1
SmedASXL_004048	7.55791	0.0739955	-1.38893	-1.38893	-1.38893	-1.38893	1
SmedASXL_000891	2.62647	-0.561401	-0.854744	0.185045	-0.327708	-0.231666	1
SmedASXL_076542	1.69219	0.374557	-0.457737	-0.0615687	-0.386607	-0.747382	1
SmedASXL_017782	3.35517	0.756525	-1.06148	-0.453998	-1.05662	-0.831446	1
SmedASXL_010459	1.69924	-0.126107	-0.328275	0.263217	-1.02501	-0.160271	1
SmedASXL_008276	2.57546	0.628446	-0.734608	-0.627679	-0.440664	-0.706976	1
SmedASXL_067676	1.31527	0.1043	-0.149931	-0.325926	-0.0782346	-0.325926	1
SmedASXL_012884	6.57172	0.0534662	-0.932487	-1.1725	-0.881138	-1.35368	1
SmedASXL_044738	2.77758	0.127634	-0.524193	-0.982396	-0.253287	-0.253287	1
SmedASXL_064710	2.80577	0	-1.14113	0.0862485	-0.259254	-0.703553	1
SmedASXL_019529	2.09411	-0.026734	-0.451292	-0.28255	-0.573716	-0.0196628	1
SmedASXL_049229	3.69263	0.517135	-1.33815	-0.588208	-0.588208	-0.570161	1
SmedASXL_013145	4.09383	-0.0528276	-0.953557	-0.519487	-0.737486	-0.27117	1
SmedASXL_039409	5.11202	0.598369	-1.55677	-1.0251	-0.79185	-1.0251	1
SmedASXL_074197	4.61645	0.515208	-0.765648	-1.27578	-1.98604	-0.344409	1
SmedASXL_014038	2.39687	0.313063	-0.469908	-0.48654	-0.601216	-0.397359	1
SmedASXL_066816	2.66801	0	-1.47345	0	-0.292171	-0.27565	1
SmedASXL_079406	3.5459	-0.153546	-0.764027	-0.468532	-0.0755758	-0.468532	1
SmedASXL_076914	1.83948	0.0501872	-0.985912	-0.339815	-0.282354	0.0501872	1
SmedASXL_019855	7.75081	0.35391	-2.06837	-1.39979	-2.44404	-0.570624	1
SmedASXL_016540	1.96488	-0.217001	-0.964214	0.359585	-0.423234	-0.259763	1
SmedASXL_001357	1.62576	0.124459	-0.707204	-1.1742	-0.188724	0.328383	1
SmedASXL_065692	1.56253	-0.0242994	-0.0903441	-0.308812	0.0464995	-0.591752	1
SmedASXL_007669	3.20571	0.159694	-0.62154	-0.904469	-0.199724	-0.39808	1
SmedASXL_007605	4.92548	0.40373	-1.16003	-1.27942	-0.989115	-0.614178	1
SmedASXL_080918	4.23235	0.602427	-1.07572	-1.11352	-0.73674	-0.73674	1
SmedASXL_012269	1.74709	0.135749	-0.663784	-0.77597	-0.338405	0.175537	1
SmedASXL_011605	1.41073	-0.0778787	-0.124924	-0.413046	-0.0802309	-0.12744	1
SmedASXL_005132	2.40234	-0.0581302	-0.86125	-0.256214	-0.00210884	-0.422753	1
SmedASXL_011469	1.96114	0.317888	-0.23436	-0.517045	-0.240463	-0.744968	1
SmedASXL_017038	7.27967	-0.239035	-1.57547	-0.0747	-2.36117	-0.91074	1
SmedASXL_011933	7.1559	0.605701	-2.29307	-0.63249	-2.29164	-1.54073	1
SmedASXL_019763	1.46576	-0.0682034	0.129021	0.0678363	-1.21773	-0.353552	1
SmedASXL_019305	2.28154	0.437261	-0.235486	-0.484779	-0.310245	-1.17537	1
SmedASXL_072273	1.76651	0.405179	-0.737475	-0.716601	-0.409668	-0.000364728	1
SmedASXL_016464	3.3961	-0.235956	-0.550934	-0.29915	-0.424625	-0.396309	1
SmedASXL_006515	1.64099	-0.177227	-0.40726	-0.161332	-0.290003	-0.0175984	1
SmedASXL_068179	1.79311	1.09809	-0.290703	-0.0401673	-1.72199	-1.10241	1
SmedASXL_057517	1.43058	0.598369	-1.04915	-0.144214	-1.0251	0.0108144	1
SmedASXL_068068	3.59931	0.248276	-0.940394	-0.275507	-0.778952	-0.778952	1
SmedASXL_012923	1.75189	-0.12843	-0.494022	-0.293197	-0.159885	-0.0178374	1
SmedASXL_015866	2.67608	-0.138248	-0.51652	-0.278019	-0.378614	-0.23682	1
SmedASXL_014402	2.53602	0.486404	-0.498287	-0.626543	-0.902681	-0.318245	1
SmedASXL_078331	2.69048	0.469288	-0.171316	-0.302102	-1.16784	-0.886487	1
SmedASXL_013878	3.40122	0.299704	-0.596284	-1.26085	-0.421944	-0.505316	1
SmedASXL_019391	2.17259	-0.139338	-0.520049	-0.205867	-0.289515	-0.134832	1
SmedASXL_015900	4.60675	0.042171	-0.956958	-0.555091	-1.11303	-0.423516	1
SmedASXL_017529	1.46405	0.460442	-0.425389	-0.756336	-0.211568	-0.180661	1
SmedASXL_016739	4.77562	0.649019	-0.989192	-0.855553	-1.19444	-1.28398	1
SmedASXL_016659	1.45791	-0.0445619	-0.509132	0.15842	-0.518259	-0.146887	1
SmedASXL_018486	1.88089	0.478033	-0.325048	0	-0.701331	-1.16454	1
SmedASXL_009932	2.55613	-0.217347	-0.599355	-0.197737	-0.544929	-0.0293691	1
SmedASXL_014170	1.46216	0	-0.476342	-0.112218	-0.453357	0	1
SmedASXL_039390	4.7291	0.0899027	-0.705455	-0.860309	-0.418754	-1.08284	1
SmedASXL_010560	2.63182	-0.0349663	-0.530049	-0.371697	-0.40459	-0.211968	1
SmedASXL_003115	1.43188	-0.000493009	-0.367201	-0.288071	-0.261294	-0.00406282	1
SmedASXL_015153	5.9298	1.24689	-1.36146	-1.68584	-1.63777	-1.77849	1
SmedASXL_015696	2.83525	0	-0.736538	-0.684985	-0.38671	-0.0707205	1
SmedASXL_004998	3.06422	-0.38383	-0.68663	-0.0424685	-0.262257	-0.425641	1
SmedASXL_060557	3.86264	-0.21798	-0.973162	-0.800194	-0.263819	-0.0979306	1
SmedASXL_007280	4.27374	0.932224	-1.37061	-1.06102	-0.546281	-1.53375	1
SmedASXL_004016	8.08624	0.478606	-1.14545	-2.03915	-3.51379	-0.925591	1
SmedASXL_016266	2.19871	-0.200191	-0.535438	-0.229308	-0.236074	-0.104314	1
SmedASXL_014126	2.58077	-0.0638912	-0.731825	-0.35559	-0.448238	-0.0512674	1
SmedASXL_014515	2.02001	1.0413	-1.25841	0.258727	-1.09955	-1.39573	1
SmedASXL_006398	2.27898	0.0217961	-0.695681	-0.488855	-0.40072	-0.00338967	1
SmedASXL_015377	4.76027	0.470726	-1.4868	-0.143553	-2.28135	-0.830639	1
SmedASXL_014836	2.80608	-0.0417472	-0.367543	-0.519487	-0.387677	-0.331107	1
SmedASXL_014857	2.11997	-0.102353	-0.652937	-0.0920376	-0.222699	-0.236748	1
SmedASXL_006451	1.89148	0	-0.347869	-0.201226	-0.530867	-0.121102	1
SmedASXL_000424	2.61676	-0.273495	-0.435811	-0.141132	-0.554598	-0.102883	1
SmedASXL_014967	2.38762	-0.220498	-0.0633416	-0.362599	-0.347136	-0.394411	1
SmedASXL_007733	1.32037	-0.0486173	-0.243531	-0.460208	-0.111677	0	1
SmedASXL_018150	1.4842	0.0536886	-0.488636	-0.613342	-0.0961437	0.0269178	1
SmedASXL_008940	2.16725	-0.130461	-0.579986	-0.453298	-0.212123	-0.00296704	1
SmedASXL_010811	1.61067	-0.0700162	-0.536528	-0.646784	-0.118986	0.169368	1
SmedASXL_007446	2.91624	0.18226	-0.762498	-0.234716	-0.491247	-0.640413	1
SmedASXL_011362	2.23545	-0.167662	-0.520244	-0.193141	-0.393991	-0.0744851	1
SmedASXL_013201	1.77267	0.0932574	-0.0995093	-1.11755	-0.414171	-0.0209638	1
SmedASXL_053191	2.19139	0	-0.0540285	-0.953973	-0.166746	-0.166746	1
SmedASXL_000018	7.93914	0.750676	-2.60699	-1.02608	-1.64233	-2.6451	1
SmedASXL_012697	4.74735	0.469327	-0.925633	-0.771017	-1.43105	-0.887351	1
SmedASXL_022081	2.01483	-0.153916	-0.302102	-0.0229962	-0.0495125	-0.858667	1
SmedASXL_017385	1.98686	0.404784	-0.605945	-0.301394	-0.72751	-0.231989	1
SmedASXL_006037	1.60466	-0.399626	-0.606651	-0.11436	-0.11436	0.13005	1
SmedASXL_015268	2.60376	-0.157072	-0.451715	-0.26344	-0.401362	-0.222685	1
SmedASXL_011753	3.28916	0.0688017	-0.745792	-0.419393	-0.969496	-0.164919	1
SmedASXL_003427	2.16932	0.970969	-0.403011	-0.603945	-1.25998	-0.496637	1
SmedASXL_000724	1.83521	0.563506	-0.248876	-0.313483	-0.313483	-1.14412	1
SmedASXL_011402	3.54764	0.257217	-1.30165	-0.852178	-0.530119	-0.233946	1
SmedASXL_005876	7.67036	-0.665508	-0.306983	-0.692888	-0.692888	-2.17733	1
SmedASXL_012646	1.9557	0.812591	-0.696717	-0.274972	-0.753999	-0.577378	1
SmedASXL_081137	1.51401	0.531281	-0.395611	-0.127101	-0.248316	-1.04166	1
SmedASXL_011708	1.56946	0.298275	-0.308006	-0.273833	-0.423583	-0.3509	1
SmedASXL_019624	2.25833	-0.203713	-0.460582	-0.301662	-0.59501	0.0909689	1
SmedASXL_075123	2.91026	0.0390622	-0.0693947	-0.387765	-0.772362	-0.772362	1
SmedASXL_019262	7.61002	0.917104	-2.16396	-1.15128	-2.21039	-2.21039	1
SmedASXL_010255	2.50862	0.223757	0.0737533	0.161608	-1.50934	-2.41354	1
SmedASXL_010638	3.08946	0.0931351	-0.953191	-0.0115649	-0.929342	-0.499919	1
SmedASXL_071778	2.5392	-0.28561	-0.0382107	-0.665508	-0.455793	-0.0382107	1
SmedASXL_007486	2.97889	0.922818	-0.736463	-0.966976	-0.577606	-0.939065	1
SmedASXL_072863	6.07357	0.429723	-2.29408	-2.02598	-0.978215	-0.297326	1
SmedASXL_072214	1.94326	0.489257	-0.346034	-0.0387368	-0.845263	-0.845263	1
SmedASXL_010245	10.1359	-0.125807	-2.11863	-1.32153	-1.48705	-1.38606	1
SmedASXL_015728	2.37169	0.106842	-0.499714	-0.430161	-0.468848	-0.23818	1
SmedASXL_010583	2.34668	1.22574	-0.715185	-0.272363	-1.11072	-1.16344	1
SmedASXL_008827	1.80141	-0.265043	-0.419392	-0.40537	-0.0364375	-0.00549024	1
SmedASXL_018869	3.01409	0.503961	-1.18014	-0.631538	-0.673394	-0.331891	1
SmedASXL_059325	1.50254	0.179612	-0.273041	-0.0205197	-0.686025	-0.17562	1
SmedASXL_009536	2.55264	-0.234587	-0.432165	-0.219657	-0.441919	-0.136877	1
SmedASXL_011318	1.62919	0.26622	-1.19942	0.157404	-0.540879	-0.259436	1
SmedASXL_026270	7.47414	0.253538	-0.495043	-1.04915	-2.31939	-2.31939	1
SmedASXL_047364	4.81743	0.457625	-1.4342	-2.02324	-2.07039	0	1
SmedASXL_025246	1.77777	0.458124	-0.243259	-0.359413	-0.359413	-0.495043	1
SmedASXL_016881	2.93202	0.689779	-0.707926	-0.956615	-0.673367	-0.566348	1
SmedASXL_015860	1.55404	0.340052	-0.554951	-0.424074	-0.285303	-0.138166	1
SmedASXL_061484	2.61859	0.198563	-0.615453	-0.37422	-0.677526	-0.306283	1
SmedASXL_015519	1.90045	-0.109782	-0.398355	-0.116827	-0.447814	-0.0858645	1
SmedASXL_018208	2.19818	0.0214948	-0.546608	-0.677595	-0.352178	-0.0169064	1
SmedASXL_007725	2.05233	-0.495667	-0.307635	-0.46106	-0.0177871	-0.00939755	1
SmedASXL_041754	2.4536	0.972692	-0.270534	-0.270534	-0.602725	-2.3934	1
SmedASXL_072988	1.33934	-0.0641247	-0.0861072	-0.480711	-0.0641247	-0.112771	1
SmedASXL_016706	2.32902	0.119906	-0.457625	-0.850283	-0.443419	-0.0454844	1
SmedASXL_050560	2.27236	0.980665	-0.471517	-1.0635	-0.226853	-1.0635	1
SmedASXL_000032	19.5453	-1.4889	-2.61766	-2.57334	-2.61766	-2.61766	1
SmedASXL_062086	2.51425	0.7372	-0.153412	-0.905187	-2.12971	-0.259254	1
SmedASXL_011761	2.38806	-0.422264	-0.70086	0.200356	-0.569382	-0.169096	1
SmedASXL_008390	2.26623	-0.117306	-0.404237	-0.404237	-0.199944	-0.157142	1
SmedASXL_000406	2.55958	-0.376493	-0.359413	-0.652907	-0.376493	0.164016	1
SmedASXL_013226	2.78169	-0.0519752	-0.675078	-0.313602	-0.539673	-0.142695	1
SmedASXL_043222	3.86748	0.766446	-0.681392	-0.797764	-1.64079	-0.681392	1
SmedASXL_013110	1.6453	-0.218584	-0.322581	-0.136621	-0.321907	0	1
SmedASXL_014341	37.5138	-1.74912	-3.89051	-5.76571	-8.07042	-12.3965	1
SmedASXL_018383	1.50435	-0.214217	-0.453105	-0.131548	-0.127592	-0.0117429	1
SmedASXL_011421	6.08246	0.104074	-1.95917	0.167177	-2.25099	-1.69829	1
SmedASXL_010602	3.54295	-0.0792271	-0.651987	-0.826413	-0.405425	-0.210859	1
SmedASXL_004684	4.50321	-0.127176	-0.644116	-0.913508	-0.489635	-0.478655	1
SmedASXL_011449	2.36556	-0.0452927	-0.359085	-0.592403	-0.469213	-0.0366193	1
SmedASXL_008443	2.25422	0.172231	-0.250123	-0.0213354	-0.930856	-0.721582	1
SmedASXL_000418	9.81902	0.889024	-2.04967	-2.02642	-2.67705	-3.09841	1
SmedASXL_014379	1.50841	0.633111	-0.335591	-0.212347	-0.491751	-0.706647	1
SmedASXL_067620	2.53406	0.391164	-0.762396	-0.738766	-0.960171	0	1
SmedASXL_019218	1.78353	0.272693	-0.900512	-0.572936	-0.430603	0.0959213	1
SmedASXL_066250	4.85639	0.503667	-1.43128	-0.176389	-2.23347	-1.03417	1
SmedASXL_006342	2.68483	-0.00721172	-0.753271	-0.631098	-0.385585	-0.0274827	1
SmedASXL_014900	1.35448	-0.172166	-0.0537118	-0.299591	-0.432303	0.0644565	1
SmedASXL_075658	2.15221	0.131283	-1.10963	-0.352786	-0.352786	0	1
SmedASXL_014232	2.5319	0.409433	-0.948985	-1.23004	-0.424206	-0.0202769	1
SmedASXL_007303	2.80613	0.456704	-1.15888	-0.772819	-0.549343	-0.162408	1
SmedASXL_000379	7.55063	1.26276	-1.96925	-1.96925	-1.93691	-2.38822	1
SmedASXL_059628	1.56369	-0.0098904	-0.464169	-0.0374655	-0.309633	-0.160748	1
SmedASXL_011796	4.03211	0.715923	-1.03263	-0.860725	-0.899483	-0.985323	1
SmedASXL_014399	5.99277	0.171195	-1.15556	-1.33734	-1.39018	-0.507511	1
SmedASXL_050464	1.53739	0.215937	-0.0289173	-0.90865	-0.691685	0	1
SmedASXL_030146	2.41537	-0.00161873	-0.333053	-0.421799	-0.523999	-0.157308	1
SmedASXL_077333	1.4371	0.115238	-0.659746	0.115238	-0.857424	-0.0389251	1
SmedASXL_015383	2.69252	0.860313	-0.832455	-0.510517	-0.732731	-0.834505	1
SmedASXL_003154	1.60893	0.139992	-0.18282	-1.19292	0.0592753	-0.292171	1
SmedASXL_070974	2.90466	0.3272	-0.463691	-0.497424	-0.837784	-0.558464	1
SmedASXL_077114	2.7167	0.325536	-0.210859	-0.210859	-0.616208	-1.33401	1
SmedASXL_008468	1.57067	-0.486622	-0.296238	0	-0.179237	0	1
SmedASXL_014192	2.51894	-0.159661	-0.395658	-0.234929	-0.338907	-0.306958	1
SmedASXL_000655	2.36884	-0.136138	-0.868563	-0.160129	-0.322135	-0.0663612	1
SmedASXL_001245	1.89728	-0.0495681	-0.716351	-0.333619	-0.35584	0.11203	1
SmedASXL_014182	1.38631	-0.139922	-0.510429	-0.23616	-0.140381	0.0983256	1
SmedASXL_009278	4.93872	-0.0225145	-0.593514	-0.831055	-0.801946	-0.721553	1
SmedASXL_073690	3.4298	-0.611025	-0.243443	-1.17423	-0.0940626	0.00777919	1
SmedASXL_000704	6.3268	0.213272	-1.57724	-1.13978	-1.00265	-0.930094	1
SmedASXL_072568	3.19079	1.15332	-1.3374	-0.721245	-0.856226	-0.856226	1
SmedASXL_082709	5.17958	0.298467	-1.03783	-1.52855	-1.83199	-0.17562	1
SmedASXL_007082	2.77755	-0.136335	-0.66849	0.0978834	-0.636396	-0.526015	1
SmedASXL_068128	2.10399	-0.0844897	-0.0743999	-0.142837	-0.523915	-0.309687	1
SmedASXL_055543	13.6298	-1.04733	-1.53877	-1.53877	-1.53877	-1.53877	1
SmedASXL_017540	2.05292	-0.193958	-0.510187	-0.293883	-0.271746	-0.00265634	1
SmedASXL_026370	2.41416	1.17045	-0.831633	-0.424582	-1.35093	-0.424582	1
SmedASXL_008685	1.83363	0.849012	-0.858425	-1.07521	-0.76129	0.00954233	1
SmedASXL_008999	1.40113	0.355079	-0.358275	-0.722946	-0.262543	-0.0624467	1
SmedASXL_017252	1.59552	0.112267	-0.127189	-0.159499	-0.281456	-0.64127	1
SmedASXL_011601	4.07249	0.217526	-0.555066	-0.568109	-0.916029	-0.968865	1
SmedASXL_007504	1.69807	0.310296	-0.892166	-0.172621	-1.13259	0.161205	1
SmedASXL_070664	1.65682	0.398921	-0.796376	0.238895	-0.668615	-0.796376	1
SmedASXL_049771	3.28812	0	0.0592753	-0.953078	-1.80305	-0.292171	1
SmedASXL_062177	2.78803	-0.0422425	-0.503404	-0.503404	-0.161709	-0.161709	1
SmedASXL_000681	2.78482	0.2104	-0.56143	-0.197097	-0.836951	-0.565277	1
SmedASXL_006134	2.59537	0.416954	-0.344179	-1.50135	-0.723399	-0.122872	1
SmedASXL_015479	1.39768	-0.116302	-0.765625	-0.048656	-0.123394	0.0254157	1
SmedASXL_028968	2.40506	0.415835	-0.416391	-0.578726	-0.803165	-0.242961	1
SmedASXL_013105	2.11407	0.25944	-0.353259	-0.449698	-0.482862	-0.392531	1
SmedASXL_001644	5.02513	0.929658	-1.08223	-1.26056	-1.38346	-1.2845	1
SmedASXL_039317	2.82323	-0.28561	0.0551269	-0.665508	-0.665508	-0.28561	1
SmedASXL_006842	1.34706	0.147184	-0.56238	-0.682499	-0.0699725	0.0423672	1
SmedASXL_071869	1.47835	0.11033	-0.815157	-0.321084	-0.00991649	-0.0929856	1
SmedASXL_010092	4.19937	0.356915	-0.688378	-1.89427	-0.543351	-0.531512	1
SmedASXL_016792	1.67035	0.0344668	-0.525105	-0.245381	-0.263486	-0.0854282	1
SmedASXL_012251	1.90149	-0.0645461	-0.423121	-0.116088	-0.336127	-0.203933	1
SmedASXL_067812	1.78272	0	-0.812936	-0.299238	-0.0990342	-0.0251107	1
SmedASXL_006122	1.67975	-0.0553708	0	-0.163756	-0.393266	-0.260031	1
SmedASXL_016604	3.09912	-0.257546	-0.179339	-0.430948	-0.34568	-0.332887	1
SmedASXL_013871	1.89009	0.0218349	-0.678666	-0.430564	-0.20895	-0.015143	1
SmedASXL_008053	3.45522	0.976019	-0.0539834	-1.00507	-1.75306	-1.65729	1
SmedASXL_010546	1.46957	-0.200186	-0.312086	0.0615527	-0.231886	-0.221147	1
SmedASXL_009127	1.55112	-0.0893558	-0.199334	-0.480479	-0.258086	0.0537003	1
SmedASXL_040256	1.66592	0.698677	-0.0952475	-0.942241	0	-1.57609	1
SmedASXL_074252	1.5812	0.563739	-0.915646	-1.03369	-0.244117	0.0543803	1
SmedASXL_067066	1.45204	0.401314	-0.671007	0.1659	-0.370139	-0.96289	1
SmedASXL_000843	10.9735	-0.984489	-0.984489	-0.720351	-1.6739	-1.30885	1
SmedASXL_010137	3.01519	0.647357	-1.13788	-0.0152487	-0.698378	-1.5681	1
SmedASXL_017666	1.83621	0.217275	-0.563449	-0.439137	-0.277314	-0.187702	1
SmedASXL_014560	2.8471	0.0444269	-0.544296	-0.224646	-0.397208	-0.685173	1
SmedASXL_072960	1.95771	1.08553	-1.06816	-1.07188	-0.874667	0	1
SmedASXL_019036	1.37124	-0.219413	-0.281936	-0.370025	-0.108242	0.0935174	1
SmedASXL_005793	1.63893	-0.107854	-0.597236	-0.0536049	-0.338014	0	1
SmedASXL_030013	2.23487	0.457201	-0.258083	-0.730363	-0.465251	-0.546592	1
SmedASXL_018806	8.06317	-0.334488	-1.3263	-1.87929	-1.14375	-0.373031	1
SmedASXL_012427	2.85445	-0.0351074	-0.800022	-0.430405	-0.434254	-0.111502	1
SmedASXL_016902	2.14791	0	-0.571782	-0.069738	-0.657312	-0.15744	1
SmedASXL_017684	12.5837	0.885719	-3.49806	-3.49806	-3.53772	-3.53772	1
SmedASXL_011686	4.40822	0.936585	-1.35718	-0.95193	-1.18703	-1.00389	1
SmedASXL_015825	1.5603	0.0875615	-0.273983	0.0570845	-0.377831	-0.66195	1
SmedASXL_012582	6.77601	0.410017	-1.16499	-1.31974	-1.48391	-1.44156	1
SmedASXL_001927	19.2978	0.933056	-6.02064	-6.79018	-5.77612	-4.38223	1
SmedASXL_062359	1.40505	-0.0952475	-0.729621	-0.0952475	-0.704271	0.415209	1
SmedASXL_002106	5.70976	0.314589	-0.942241	-0.678994	-1.1984	-1.54287	1
SmedASXL_074678	7.02202	-0.418845	-2.76013	-1.38535	-0.588866	0	1
SmedASXL_000547	11.868	0.684886	-2.14326	-3.37792	-3.37792	-3.41817	1
SmedASXL_019519	4.12115	-0.342355	-0.529307	-0.704271	-0.342355	-0.206691	1
SmedASXL_075691	2.70974	0.107116	-0.684811	0.107116	-0.484002	-1.33551	1
SmedASXL_018345	1.75951	-0.191915	-0.540082	0.422391	-0.390578	-0.568422	1
SmedASXL_014862	19.1534	0.211153	-4.36774	-4.87699	-3.1315	-5.06472	1
SmedASXL_000808	2.02292	0.0675464	-0.543004	-1.16646	-0.0505076	0	1
SmedASXL_071566	2.52086	0	-0.634856	-0.647248	-0.230181	-0.0648603	1
SmedASXL_014652	1.35984	0.133646	-0.581059	-0.246224	-0.132045	-0.120198	1
SmedASXL_002649	2.50386	0	-1.26181	-0.725968	-0.173234	0.147846	1
SmedASXL_000768	3.82658	0	-0.427812	-1.13162	-0.568637	-0.306004	1
SmedASXL_065670	3.04515	0	-0.660116	-1.7493	-0.251237	0.044125	1
SmedASXL_006359	1.51057	-0.169779	-0.581399	-0.0552829	-0.271886	0.0495495	1
SmedASXL_019225	1.31348	-0.0666504	-0.425009	-0.259623	-0.24533	0.118774	1
SmedASXL_013777	1.76761	0.0556472	-0.155118	-0.00446679	-0.359651	-0.848091	1
SmedASXL_010656	7.00087	-0.39657	-1.39442	-1.37724	-0.885902	-0.248988	1
SmedASXL_010478	2.87753	0.296961	-0.684221	-0.994542	-0.727496	-0.0720509	1
SmedASXL_014542	1.87323	-0.295609	-0.491339	-0.217144	-0.320907	0.117346	1
SmedASXL_009411	2.43403	-0.140303	-0.620696	-0.25803	-0.4007	-0.0704852	1
SmedASXL_017685	10.5444	0.208421	-2.21039	-2.21039	-2.21039	-2.21039	1
SmedASXL_004184	2.78706	0.369216	-1.00649	-1.00649	-0.370669	-0.16712	1
SmedASXL_065655	2.67998	0	-0.394707	-0.300511	-0.300511	-0.410303	1
SmedASXL_019898	2.96383	0	-0.646601	-0.646601	-0.420477	-0.165577	1
SmedASXL_064852	1.55489	0.633693	-0.383199	-0.970164	-0.529307	-0.0179361	1
SmedASXL_018506	2.07894	-0.0286722	-0.660776	-0.400522	-0.174749	-0.0847353	1
SmedASXL_065871	1.60893	0.328811	-0.571507	-0.571507	-0.18282	-0.0903441	1
SmedASXL_008755	14.5088	0.0550744	-2.27302	-1.52922	-3.46855	-4.53749	1
SmedASXL_061545	2.10557	0.857309	0.320976	-0.217712	-0.952511	-4.56342	1
SmedASXL_016433	4.29311	-0.109188	-1.0256	-0.586987	-0.496419	-0.364375	1
SmedASXL_005944	2.254	-0.11228	-0.119232	-0.543202	-0.316075	-0.243707	1
SmedASXL_018793	1.59906	-0.00321949	-1.70498	0.0475424	-0.257557	0.0475424	1
SmedASXL_073374	1.67975	0.104811	-0.260031	-0.0553708	-0.530076	-0.260031	1
SmedASXL_011744	3.71402	0.832374	-0.892099	-1.05567	-1.23791	-0.613854	1
SmedASXL_041727	3.10287	0.17107	-0.530119	-0.530119	-0.31312	-0.74146	1
SmedASXL_009694	10.847	0.201299	-1.2118	-1.70017	-2.52565	-3.39565	1
SmedASXL_080441	1.66009	0.582664	-0.019454	-0.345221	-0.640809	-1.2014	1
SmedASXL_069169	2.84532	0.261303	-0.769183	-0.946001	-0.60511	-0.0903476	1
SmedASXL_018493	2.71879	-0.210278	-0.532098	-0.198373	-0.321423	-0.300296	1
SmedASXL_005872	10.4053	0.58126	-2.45297	-1.96488	-2.49171	-2.49171	1
SmedASXL_015969	6.70414	1.26451	-1.4584	-1.59861	-2.38599	-1.94245	1
SmedASXL_007433	3.09836	0.578815	-1.64888	-0.245127	-0.854904	-0.455371	1
SmedASXL_003715	4.548	1.14499	-1.30193	-1.33946	-0.651374	-1.77029	1
SmedASXL_001121	18.7471	-0.0325351	-3.45861	-6.11533	-3.58969	-2.2828	1
SmedASXL_006311	10.0107	-0.278875	-1.56297	-1.88988	-1.80365	-0.758185	1
SmedASXL_077111	1.34867	0.598369	-0.0361169	-0.227957	-0.342437	-1.00107	1
SmedASXL_078472	1.33311	0.125311	-0.346475	-0.503655	-0.473007	0.142881	1
SmedASXL_007866	5.24388	0.086791	-0.936682	-1.44023	-0.814467	-0.453318	1
SmedASXL_008633	1.84655	-0.156705	-0.533434	-0.150796	-0.235613	-0.0585273	1
SmedASXL_000015	1.63685	0.0563832	-0.722119	-0.529035	-0.0624933	0	1
SmedASXL_073128	7.84727	0.217353	-2.30692	-2.65158	-1.10985	-0.403555	1
SmedASXL_037409	2.98881	0.690855	-0.122315	-0.450413	-0.93815	-1.81167	1
SmedASXL_015634	3.04247	-0.0865165	-0.817465	-0.219984	-0.407827	-0.322702	1
SmedASXL_010299	2.26252	0.117479	-0.350624	-0.0132822	-0.540637	-1.02812	1
SmedASXL_071173	2.5923	0.342073	-0.861776	-0.933324	-0.598118	-0.0339617	1
SmedASXL_009406	10.5409	1.26844	-3.59664	-2.07903	-3.11987	-3.03202	1
SmedASXL_015472	2.17763	-0.144452	-0.586395	-0.358473	-0.267434	-0.00404294	1
SmedASXL_063380	3.82304	0.540252	-0.382168	-1.68778	-1.11831	-0.45163	1
SmedASXL_011533	2.05386	-0.00559763	-0.644001	-0.0455925	0.0454723	-0.990713	1
SmedASXL_076369	9.28482	0.128512	-2.24089	-2.50227	-1.16231	-1.00946	1
SmedASXL_011614	1.3736	-0.0243289	-0.420661	-0.157251	-0.196089	-0.0539994	1
SmedASXL_009095	3.31781	0.0567599	-0.718629	-0.254969	-0.634483	-0.587906	1
SmedASXL_006390	1.46789	0	-0.608747	-0.134186	-0.262354	-0.00412537	1
SmedASXL_016167	3.12822	0.462695	-0.692693	-0.617884	-0.440465	-0.947759	1
SmedASXL_010103	1.45568	-0.230901	-0.46731	-0.807574	-0.250323	0.65678	1
SmedASXL_002260	3.61704	-0.118084	-0.691685	-0.691685	-0.691685	0	1
SmedASXL_071629	3.66872	-0.00351562	-0.602145	-0.549984	-0.831391	-0.287951	1
SmedASXL_013221	4.85259	-0.324109	-0.53155	-1.75414	-0.560311	-0.0391384	1
SmedASXL_005671	1.36818	-0.139857	-0.322607	-0.134049	-0.287125	0.0396394	1
SmedASXL_012647	1.3528	-0.135532	-0.453739	-0.0877313	-0.181926	0	1
SmedASXL_017195	2.4176	-0.111684	-0.471007	-0.215827	-0.490762	-0.149944	1
SmedASXL_078388	2.45028	0.679175	-1.44561	-0.55134	0	-0.929118	1
SmedASXL_015399	1.70747	-0.188504	-0.53718	-0.0898168	-0.0968763	-0.122794	1
SmedASXL_013860	1.46792	-0.206637	-0.4502	-0.189561	-0.189135	0.0862283	1
SmedASXL_030041	1.46314	0.789101	-0.598137	-0.330993	-0.598137	-0.257834	1
SmedASXL_017273	3.83308	0.0625763	-0.909821	-0.833219	-0.553854	-0.285447	1
SmedASXL_016093	2.10411	-0.358055	-0.740313	0.4995	-0.684513	-0.265253	1
SmedASXL_008993	2.13612	-0.146847	-0.66507	-0.191622	-0.277392	-0.0571714	1
SmedASXL_016487	1.54412	-0.0462897	-0.67165	-0.483699	-0.0144915	0.088458	1
SmedASXL_018456	2.86896	-0.182222	-0.45225	-0.343707	-0.2486	-0.406372	1
SmedASXL_006068	1.73967	-0.0496838	-0.521681	-0.315838	-0.454875	0.145234	1
SmedASXL_052766	4.49281	-0.113703	-1.07572	-0.134761	-0.770165	-0.503459	1
SmedASXL_012775	2.63434	-0.177293	-0.627739	-0.567205	-0.217543	-0.0467834	1
SmedASXL_016779	1.32608	0.154608	-0.500173	-0.494108	-0.260032	0.0763536	1
SmedASXL_048782	5.00853	0.364764	-0.92205	-0.92205	-1.56805	-0.476506	1
SmedASXL_003695	3.54311	0.590282	-0.948822	-0.623427	-1.04452	-0.64035	1
SmedASXL_013467	1.67669	-0.0781562	-0.0376801	-0.000717835	-0.160639	-1.03139	1
SmedASXL_002539	2.3585	0.91592	-0.997759	-0.751131	-0.239067	-0.831702	1
SmedASXL_017045	3.56039	-0.00434105	-1.34577	-0.0940687	-0.807888	-0.323659	1
SmedASXL_005073	2.65211	0.0208134	-0.391152	-0.146191	-0.737655	-0.446168	1
SmedASXL_016661	1.87061	-0.116032	-0.473048	-0.291236	-0.136832	-0.0988349	1
SmedASXL_012350	6.05197	-0.139029	-1.50199	-2.57716	-0.642862	0.0310516	1
SmedASXL_062886	2.40506	0.679114	-0.0201438	-0.394198	-1.82021	-0.803165	1
SmedASXL_005503	3.92257	0.291648	-1.25947	-0.342355	-0.942241	-0.506486	1
SmedASXL_026304	1.34805	-0.337481	-0.46331	-0.22904	-0.011181	0.0802543	1
SmedASXL_009721	2.48794	-0.265704	-0.419463	-0.322612	-0.181565	-0.22229	1
SmedASXL_069265	1.4095	0.406988	-0.439514	-0.0648603	-0.220984	-0.726996	1
SmedASXL_005865	1.33539	-0.0109305	-0.478813	-0.512104	-0.0555239	0.0705179	1
SmedASXL_008475	3.08779	-0.337481	-0.123013	-1.45136	-0.135978	-0.0565229	1
SmedASXL_063011	2.34661	0.0678363	0.0678363	-0.243598	-1.19364	-0.628054	1
SmedASXL_023435	5.02225	-0.0712309	-1.15371	-0.594063	-0.983089	-0.326621	1
SmedASXL_006611	2.38934	0.487567	-0.4176	-0.3153	-0.663195	-0.840717	1
SmedASXL_016642	2.20424	0.33446	-0.421418	-0.436387	-0.494737	-0.478841	1
SmedASXL_000945	3.71313	1.11357	-1.4405	-0.403853	-1.04272	-1.51587	1
SmedASXL_018902	2.33408	0.881234	-0.477476	-0.308578	-0.542508	-1.61081	1
SmedASXL_019619	1.33339	0.138419	-0.375905	-0.516286	-0.206419	-0.00180293	1
SmedASXL_010990	1.82626	-0.0294653	-0.315723	-0.203715	-0.360972	-0.166475	1
SmedASXL_064699	1.91226	0	-0.751775	-0.174536	-0.327211	-0.00250918	1
SmedASXL_015929	1.52102	-0.214387	-0.657354	0.188857	-0.29315	-0.110389	1
SmedASXL_012369	2.14767	0.343062	-0.979548	-0.492543	-0.277321	-0.218504	1
SmedASXL_014930	3.78888	-0.0174889	-0.755383	-1.05583	-0.575092	-0.16089	1
SmedASXL_068931	2.01856	0.357098	-1.74111	-0.335619	-0.199011	-0.0702593	1
SmedASXL_005411	1.42159	0.021961	0	-0.178986	-0.286238	-0.379191	1
SmedASXL_019626	3.77012	-0.102875	-0.697068	-0.21328	-0.697068	-0.422968	1
SmedASXL_080705	2.50609	0.165141	-0.705455	-0.202638	-0.418754	-0.302899	1
SmedASXL_067327	1.70823	-0.110162	-0.444732	-0.974375	0	0.26201	1
SmedASXL_014520	2.1436	0.141547	-0.181087	-0.65741	-0.363626	-0.356557	1
SmedASXL_003816	2.6431	0.771807	-0.87463	-1.00345	-0.432423	-0.531878	1
SmedASXL_004401	11.1349	0.166619	-1.15392	-1.64883	-3.33294	-2.76742	1
SmedASXL_013116	1.95934	0.0460081	-0.641776	-0.140556	-0.390871	-0.174163	1
SmedASXL_065599	5.1896	0	-0.803165	-0.394198	-1.82021	-0.394198	1
SmedASXL_069352	1.53194	0.123377	0.11513	-0.150211	-0.772472	-0.657336	1
SmedASXL_011590	2.10439	0.13615	-0.819365	-0.646199	-0.282431	-0.00112195	1
SmedASXL_010354	3.38009	0.754788	-0.962056	-0.645487	-0.91854	-0.809345	1
SmedASXL_079418	15.7862	0.384708	-4.75714	-2.7531	-3.60982	-4.14594	1
SmedASXL_011184	2.40292	-0.266133	-0.995189	-0.00273081	-0.418541	-0.0320384	1
SmedASXL_050224	1.7777	-0.102832	-0.561227	-0.273973	-0.106367	-0.0687971	1
SmedASXL_073689	6.19772	-0.511755	-1.19582	-0.971419	-1.05076	-0.027561	1
SmedASXL_016141	2.63845	0.242167	-0.994419	-0.481128	-0.4456	-0.22389	1
SmedASXL_014429	3.08197	-0.146786	-0.316092	-0.581226	-0.347424	-0.379011	1
SmedASXL_068491	3.12785	0.107042	-0.106921	-0.487459	-0.884562	-0.669352	1
SmedASXL_000204	1.9436	-0.127045	-0.375015	-0.162281	-0.369195	-0.114276	1
SmedASXL_019329	2.26189	1.10116	-0.415279	-0.585931	-0.786669	-1.14989	1
SmedASXL_003601	1.68984	-0.0349585	-0.121688	0.216669	-0.864307	-0.483637	1
SmedASXL_007961	5.48628	-0.0524699	-0.919318	-0.819198	-0.940209	-0.574183	1
SmedASXL_000527	2.4489	-0.0359578	-0.347371	-0.659552	-0.826205	0.0966923	1
SmedASXL_005968	2.45372	0.0693104	-0.141368	-1.21637	-0.282612	-0.265349	1
SmedASXL_016263	2.04604	-0.237493	-0.142887	-0.385541	-0.20835	-0.180476	1
SmedASXL_082501	2.26774	1.10365	-0.923483	-0.431602	-0.431602	-0.893026	1
SmedASXL_017209	2.42471	-0.340193	-0.727989	-0.00464449	-0.354134	-0.125773	1
SmedASXL_014446	1.84191	-0.0413251	-0.498169	-0.290584	-0.29978	-0.0296545	1
SmedASXL_006695	1.53084	0.267348	-0.548071	-0.178474	-0.462657	-0.166558	1
SmedASXL_015568	4.46439	-0.293821	-0.502837	-0.279452	-0.665095	-0.825006	1
SmedASXL_009253	3.75808	-0.046381	-1.41046	-0.392714	-0.185055	-0.463507	1
SmedASXL_009185	10.8919	-0.344329	-1.44406	-2.65413	-2.20462	-0.586855	1
SmedASXL_073991	1.40928	0.826057	-0.522428	-0.713516	-0.00377687	-0.802907	1
SmedASXL_001691	9.91496	-0.0768087	-1.00668	-2.10011	-1.55017	-1.70658	1
SmedASXL_012300	2.03432	0.934534	-0.742603	-0.518971	-0.579124	-0.617885	1
SmedASXL_015128	3.19707	-0.00298675	-0.625382	-0.66655	-0.542404	-0.158847	1
SmedASXL_067471	2.24864	0.208247	-2.14326	-0.159068	-0.806048	0.109669	1
SmedASXL_005695	2.54518	0.988571	-0.180272	-0.239713	-1.14204	-2.30284	1
SmedASXL_012581	1.50981	0	-0.709571	-0.359794	-0.345787	0.224148	1
SmedASXL_079243	5.54634	-0.665508	-0.692888	-0.692888	-0.455793	-0.28561	1
SmedASXL_019107	3.144	0.230434	-0.013483	-0.751896	-1.47356	-0.496933	1
SmedASXL_008791	1.85143	0.0616183	-0.753014	-0.495667	0	-0.163337	1
SmedASXL_004366	8.87246	-0.278349	-0.766491	-1.3466	-1.78753	-1.1586	1
SmedASXL_018113	2.46624	-0.127514	-0.547563	-0.295843	-0.25961	-0.215031	1
SmedASXL_014939	3.43458	-0.0244011	-0.777257	-0.882623	-0.333271	-0.17797	1
SmedASXL_016216	2.70513	0.0796671	-0.483785	-1.06836	-0.423174	-0.0635441	1
SmedASXL_072828	2.82834	-0.473428	-0.473428	-0.093398	-0.753048	0.0319242	1
SmedASXL_008214	1.90295	-0.144818	-0.512839	-0.312282	-0.284086	0.0411652	1
SmedASXL_079756	2.17771	0.162764	-0.609025	-0.8356	-0.369615	0	1
SmedASXL_072084	1.45373	0.59218	-0.555615	-0.640608	0.156922	-1.05374	1
SmedASXL_012454	1.6272	-0.0397087	-0.502317	-0.0931062	-0.234055	-0.146184	1
SmedASXL_007773	2.33774	-0.12974	-0.738816	-0.283685	-0.283598	-0.0444985	1
SmedASXL_011260	2.94736	0.724618	-0.650398	-0.762548	-0.790634	-0.731665	1
SmedASXL_005137	1.86275	0.124285	-0.333146	-0.764027	0.124285	-0.588208	1
SmedASXL_015803	5.23192	0	-1.39939	-1.01889	-0.84851	-0.246914	1
SmedASXL_011322	1.97562	0.2134	-0.636116	-0.145198	-0.668156	-0.196251	1
SmedASXL_015609	2.08267	0.477776	-0.421088	-0.248832	-0.421088	-0.976062	1
SmedASXL_014865	2.42522	-0.00622191	-0.61053	-0.154512	-0.34985	-0.392588	1
SmedASXL_013554	4.15682	0.376467	-0.890667	-1.08808	-0.751069	-0.625203	1
SmedASXL_009792	1.53801	-0.053605	-0.643257	-0.21018	-0.163055	-0.0178341	1
SmedASXL_007503	1.59906	-0.269009	-0.257557	0.619614	-1.29947	-0.115043	1
SmedASXL_007264	2.84764	-0.0778418	-0.525357	-1.11036	-0.457039	0.136259	1
SmedASXL_004082	1.53	-0.0964	-0.195008	-0.809817	0.146401	-0.0964	1
SmedASXL_010189	3.01236	0.919863	-0.356418	-1.68828	-0.738465	-0.790222	1
SmedASXL_016870	2.02133	-0.0572767	-0.676418	-0.331824	-0.256644	-0.00595566	1
SmedASXL_009859	2.21164	0.0549739	-0.532975	-0.482133	-0.439725	-0.0670788	1
SmedASXL_017142	2.3785	0.703986	-0.514104	-0.365097	-0.789471	-0.854669	1
SmedASXL_007194	1.84369	-0.397303	-0.111374	-0.201634	-0.279238	-0.0743855	1
SmedASXL_013379	1.44246	0.0345433	-0.399892	-0.101083	-0.280925	-0.169889	1
SmedASXL_018868	1.74073	0.00954233	-0.96289	-0.509281	-0.0252915	0.0452369	1
SmedASXL_067504	1.50254	0.561968	-0.402322	-0.202638	-0.418754	-0.552177	1
SmedASXL_010629	4.13646	0.0565365	-0.280926	-0.735854	-0.797016	-0.928315	1
SmedASXL_001116	4.32042	-0.970164	-2.03657	-0.362706	0.248343	-0.383199	1
SmedASXL_017333	3.08093	-0.0283811	-0.818247	-0.565867	-0.480162	-0.0932493	1
SmedASXL_012671	3.76814	0.764057	-0.850034	-0.722217	-1.10442	-1.01156	1
SmedASXL_004727	1.65233	1.19673	-0.596	-0.348792	-0.454362	-1.08883	1
SmedASXL_065715	2.23426	0.450804	-0.639082	-0.11815	-0.683846	-0.689408	1
SmedASXL_006041	2.97633	-0.472422	-0.472422	-0.160999	-0.472422	-0.0485634	1
SmedASXL_015971	5.16558	0.178976	-1.22212	-1.11972	-0.621568	-0.745778	1
SmedASXL_013623	1.9232	0.299367	-0.624629	0.130652	-0.430791	-1.12599	1
SmedASXL_013527	5.81377	0.392239	-1.15684	-0.942608	-1.53157	-1.04813	1
SmedASXL_081859	6.05955	1.07779	-3.37495	-4.11007	-0.376493	-0.858559	1
SmedASXL_070245	2.64435	0.998365	-1.91218	-1.76419	-0.370482	0	1
SmedASXL_016945	22.7875	-1.19815	-3.48296	-3.15336	-3.58815	-3.48296	1
SmedASXL_011012	2.1344	0.303253	-0.671839	-0.459931	-0.58956	-0.127937	1
SmedASXL_006240	1.39252	-0.181512	-0.0810099	-0.214308	-0.174454	-0.150396	1
SmedASXL_013285	2.87999	0.469323	-0.547156	-1.06682	-0.70671	-0.320259	1
SmedASXL_070874	1.68676	0.271687	-0.257571	-0.34951	0.0126611	-1.20128	1
SmedASXL_016871	1.42883	0.249973	-0.207268	-0.332939	-0.380704	-0.281061	1
SmedASXL_072241	4.46286	-0.287927	-0.536752	-0.996714	-0.879872	-0.00702061	1
SmedASXL_008998	2.79226	-0.0951394	-0.532904	-0.421975	-0.293304	-0.22705	1
SmedASXL_071180	8.54425	0	-1.44412	-1.76212	-1.504	-0.955364	1
SmedASXL_018010	2.0677	0.0386532	-0.808463	-0.317879	-0.282744	-0.0608251	1
SmedASXL_068513	3.03144	-0.13702	-0.462916	-0.462916	-0.337932	-0.281927	1
SmedASXL_000726	2.12124	-0.210611	-0.594006	-0.202824	-0.195654	-0.0827558	1
SmedASXL_016361	3.11473	-0.108972	-0.799664	-0.712279	-0.448382	-0.0100498	1
SmedASXL_079608	3.00016	-0.336454	-0.181792	-0.0592386	-0.771653	-0.336454	1
SmedASXL_004024	4.02902	-0.842603	-0.321913	-0.266683	-0.587776	-0.266683	1
SmedASXL_014361	1.80097	-0.138681	-0.357587	-0.364937	-0.171528	-0.0503057	1
SmedASXL_010259	1.53621	0.1508	-0.325026	-0.491689	-0.0277174	-0.367142	1
SmedASXL_010654	2.8524	0.670427	-0.824619	-0.728619	-0.693533	-0.552278	1
SmedASXL_013509	2.96264	-0.0790919	-0.745457	-0.442871	-0.369576	-0.172256	1
SmedASXL_004948	1.37123	0.271495	-0.473724	-0.693935	-0.29469	0.0629137	1
SmedASXL_014984	2.20231	-0.0904828	-0.67752	-0.210627	-0.37535	-0.0496179	1
SmedASXL_061703	3.81955	-0.184701	-0.782419	-0.26864	-0.65725	-0.184701	1
SmedASXL_007322	1.89211	0.204376	-0.681392	-0.158271	-0.8978	0	1
SmedASXL_008746	2.64881	0.506589	-0.887976	-0.164759	-0.905709	-0.617852	1
SmedASXL_014496	2.16209	-0.206135	-0.52697	-0.238956	-0.325248	-0.0206433	1
SmedASXL_067348	1.49409	1.14643	-0.405501	-0.696119	-0.968141	-0.237281	1
SmedASXL_009184	2.0646	-0.0709307	-0.368895	-0.411353	-0.386493	-0.0326252	1
SmedASXL_007289	2.28481	-0.077607	-0.814671	-0.814671	0.0453939	-0.0409451	1
SmedASXL_011087	3.00536	-0.290077	-0.67183	-0.0114366	-0.656505	-0.250459	1
SmedASXL_074856	1.48253	0.658186	-0.668615	-1.18126	-0.153933	-0.0237989	1
SmedASXL_007704	3.08283	0.23749	-0.989127	0.341351	-1.67019	-1.01915	1
SmedASXL_018458	2.95727	-0.14024	-0.593306	-0.323623	-0.288327	-0.367345	1
SmedASXL_030015	2.67998	0.822404	-0.842689	-1.24065	-0.314873	-0.53592	1
SmedASXL_013203	2.59134	0.125254	-0.633635	-0.793652	-0.499486	-0.0488554	1
SmedASXL_060810	6.86301	-0.120626	-1.13925	-1.21309	-1.13925	-0.50067	1
SmedASXL_000588	2.37291	0.53851	-0.960171	-0.148366	-1.87198	0	1
SmedASXL_012722	2.43593	-0.198387	-0.653112	-0.296226	-0.285954	-0.0538069	1
SmedASXL_069112	1.90952	0.233709	-0.644986	-0.0639025	-1.07969	-0.0654214	1
SmedASXL_006049	4.50197	0.0807767	-1.24019	-0.5731	-0.827246	-0.445957	1
SmedASXL_008114	1.42917	0.0851514	-0.370321	-0.370321	-0.248947	-0.0439961	1
SmedASXL_007874	2.39027	-0.309285	-0.637436	-0.0603946	-0.333274	-0.130571	1
SmedASXL_003008	3.34094	-0.142829	-0.403826	-0.261081	-0.261081	-0.780514	1
SmedASXL_007708	3.28611	0.305775	-0.638116	-0.298999	-0.909487	-0.803669	1
SmedASXL_008207	1.89365	0.0816636	-0.156716	-0.401247	-0.369531	-0.368033	1
SmedASXL_008396	1.59194	-0.0170152	-0.402841	-0.157264	-0.344802	-0.116821	1
SmedASXL_027350	2.28629	-0.189977	-0.714386	-1.29944	-0.122857	0.361725	1
SmedASXL_010475	2.61779	-0.15808	-0.52117	-0.110037	-0.464575	-0.295766	1
SmedASXL_013403	1.83793	0.0456798	-0.523151	-0.207759	-0.404322	-0.110177	1
SmedASXL_065709	4.66632	-0.157689	-2.15584	-0.23112	-0.902029	0	1
SmedASXL_007713	1.35084	-0.0615416	-0.310673	-0.521048	0	-0.0439427	1
SmedASXL_005615	2.17195	-0.218811	-0.295931	-0.588011	-0.25335	0	1
SmedASXL_013142	4.21098	0.820698	-1.58906	-1.30854	-0.922904	-0.502288	1
SmedASXL_074864	5.89311	0	-1.2127	-1.2127	-0.777828	-0.530599	1
SmedASXL_010886	9.56574	1.06708	-2.65099	-1.92058	-3.16431	-2.28388	1
SmedASXL_005498	2.2588	-0.118955	-0.503002	-0.140336	-0.528342	-0.102199	1
SmedASXL_067548	1.31652	0.00327635	-0.120918	-0.196905	0	-0.493263	1
SmedASXL_012827	3.59169	0.0940383	-0.37844	0.120371	-1.21849	-1.92419	1
SmedASXL_010580	24.9099	0.41087	-7.02501	-6.5568	-7.18551	-6.86412	1
SmedASXL_006566	1.48386	0	-0.67868	-0.263342	-0.0499506	-0.048673	1
SmedASXL_010429	3.44058	0.512043	-0.985972	-0.00998448	-0.762396	-2.38822	1
SmedASXL_008776	13.2969	0.401788	-1.68126	-2.37464	-4.1569	-4.1569	1
SmedASXL_000087	2.56644	0.906229	-0.824682	-0.58706	-0.690515	-0.731871	1
SmedASXL_017949	2.97518	-0.0536764	-0.856604	-0.393738	-0.576462	-0.0606951	1
SmedASXL_015119	2.05251	-0.193487	-0.662509	-0.170142	-0.194674	-0.0629953	1
SmedASXL_076429	2.2177	0.18045	-0.729621	-0.506486	0.161676	-0.942241	1
SmedASXL_000165	12.1078	0.959445	-3.45821	-3.45821	-3.45821	-3.45821	1
SmedASXL_017111	1.84851	-0.204476	-0.507259	-0.182183	-0.219596	-0.0226884	1
SmedASXL_008962	1.87936	-0.110944	-0.406102	-0.457422	-0.31706	0.070808	1
SmedASXL_002987	5.07382	0	-0.264427	-0.638218	-1.17423	-1.20792	1
SmedASXL_012481	4.40779	0.0936744	-0.445459	-0.831633	-1.05407	-0.621586	1
SmedASXL_058567	2.21834	0.55457	-1.27408	-0.981477	0.154981	-0.672872	1
SmedASXL_052936	5.95996	0.0510243	-0.185494	-1.20798	-1.54816	-1.31471	1
SmedASXL_012811	2.16995	0.33957	-0.867909	-0.604077	-0.414054	-0.106103	1
SmedASXL_007349	6.89442	-0.178604	-0.355346	-0.88765	-1.58823	-1.28473	1
SmedASXL_005476	1.72121	-0.0121038	-0.541	-0.317665	-0.334128	0.0403999	1
SmedASXL_017884	1.37041	-0.0331536	-0.187137	-0.145092	-0.295919	-0.150299	1
SmedASXL_078015	1.9179	0.194017	-0.358573	-0.674749	-0.035906	-0.467328	1
SmedASXL_006349	2.74446	-0.0565229	-0.22904	-0.480933	0.0678363	-1.19364	1
SmedASXL_010562	1.65746	0.861062	-1.07808	-0.817985	-0.0884108	-0.271564	1
SmedASXL_068283	2.71156	-0.315451	-0.303748	-1.00597	0.0645091	-0.224842	1
SmedASXL_073944	1.67975	-0.260031	-0.260031	-0.551479	-0.0225865	0	1
SmedASXL_009109	7.48339	0.837652	-1.61437	-1.90406	-2.29901	-1.39485	1
SmedASXL_066322	5.21814	0.081747	-3.21492	-1.22894	-0.342355	-0.206691	1
SmedASXL_072254	5.46151	0.0932192	-0.964873	-0.844934	-1.55927	-0.366768	1
SmedASXL_007960	4.46686	-0.262888	-2.38342	0.137877	-0.930214	-0.291608	1
SmedASXL_009068	1.86855	0.695776	-0.593455	-0.328911	-0.720239	-0.43481	1
SmedASXL_009973	8.07933	0.447425	-1.56483	-2.16696	-1.85988	-1.13282	1
SmedASXL_018217	2.06942	0.516675	-0.481059	-0.498558	-0.576683	-0.429016	1
SmedASXL_010506	1.79719	0.181799	-0.701006	-0.675675	-0.274258	0.0399147	1
SmedASXL_000495	2.56905	0.578885	-0.765446	-0.66781	-0.565068	-0.456851	1
SmedASXL_072392	1.88608	0.291648	-0.206691	-0.704271	-0.18891	-0.506486	1
SmedASXL_014132	1.70792	-0.12276	-0.864336	-0.14712	-0.255934	0.119764	1
SmedASXL_066395	1.46251	-0.0531679	-0.302899	-0.302899	-0.0531679	-0.0421538	1
SmedASXL_072175	1.63673	0.403309	-0.321913	-0.676902	-0.321913	-0.266683	1
SmedASXL_015557	2.96819	-0.170459	-0.822283	-0.234766	-0.439481	-0.149766	1
SmedASXL_004823	16.1744	-0.490599	-3.00434	-3.64539	-2.40379	-1.34906	1
SmedASXL_003529	1.57752	1.22465	-0.0860236	-0.345179	-0.606177	-2.01247	1
SmedASXL_017719	1.90838	-0.0150721	-0.600998	-0.94944	-0.307112	0.306322	1
SmedASXL_015093	2.24127	0.24755	-0.715419	-0.388792	-0.620137	-0.136337	1
SmedASXL_003429	4.8889	-0.241325	-1.03084	-0.184829	-0.802907	-0.511835	1
SmedASXL_009378	1.40248	-0.103853	-0.50246	-0.3736	-0.0457425	0.0604376	1
SmedASXL_014688	1.73128	0.40929	-0.305179	-0.315919	-0.504119	-0.496943	1
SmedASXL_077225	1.69375	-0.0361169	0.392855	-0.325569	-0.11699	-1.24469	1
SmedASXL_081964	2.96689	-0.0421538	0.165141	-1.55422	-0.552177	-0.28792	1
SmedASXL_008069	1.75036	-0.178685	-0.357069	-0.117261	-0.219979	-0.140037	1
SmedASXL_010578	1.9116	-0.0988349	-0.522879	-0.136832	-0.41487	-0.0241398	1
SmedASXL_017766	1.4697	-0.0302729	-0.396346	-0.51378	-0.1593	0.0778968	1
SmedASXL_017445	3.44875	0.460331	-1.02733	-0.646411	-0.845192	-0.477793	1
SmedASXL_074602	2.06827	0.499691	-0.661693	-0.462863	-0.428646	-0.399452	1
SmedASXL_012374	5.47905	-0.225481	-1.4906	-0.0834285	-1.40335	-0.512333	1
SmedASXL_029534	1.77081	0.061287	-0.616208	-0.195008	-0.195008	-0.0825506	1
SmedASXL_014151	1.48012	0.35712	0	-0.270211	-0.661043	-0.58805	1
SmedASXL_009129	3.47585	0.0961318	-0.802326	-0.334314	-0.530147	-0.689248	1
SmedASXL_000240	3.36668	0.155486	-1.80305	0.155486	-0.725548	-0.929118	1
SmedASXL_010485	2.49813	-0.194991	-0.39779	-0.210802	-0.36705	-0.251279	1
SmedASXL_004853	7.55714	1.22257	-1.74643	-1.5314	-2.28625	-2.58149	1
SmedASXL_003516	1.66764	0.831051	0.437672	-1.03764	-1.30605	-1.03764	1
SmedASXL_008345	4.9451	0.0855688	-1.46577	-0.0810847	-1.38657	-0.855178	1
SmedASXL_019700	4.5164	0.456684	-0.776804	-1.45136	-0.337481	-1.45136	1
SmedASXL_001433	1.42763	-0.00186842	-0.380935	-0.208508	-0.210114	-0.0815303	1
SmedASXL_047518	4.32794	1.0572	-1.44335	-0.690987	-1.44335	-1.02136	1
SmedASXL_015611	2.45956	0.254617	-0.547451	-0.776876	-0.464907	-0.194758	1
SmedASXL_068778	10.8375	-0.441148	-1.09065	-1.63754	-1.68657	-1.1339	1
SmedASXL_018260	1.36053	0.30103	-0.263619	-0.470422	-0.139607	-0.372364	1
SmedASXL_007877	1.58461	0.317284	-0.370196	-0.174544	-0.421529	-0.447886	1
SmedASXL_015475	2.34276	0.457696	-0.87738	-0.620169	-0.68224	-0.102841	1
SmedASXL_072368	4.30421	0.0388171	-0.328537	-1.30885	-1.27524	-0.166746	1
SmedASXL_062730	5.15618	-0.0209304	-2.25672	-1.64602	-0.248604	-0.1088	1
SmedASXL_019445	1.51553	-0.0486943	-0.553876	-0.703739	-0.126242	0.239549	1
SmedASXL_016806	2.95865	-0.053337	-0.59811	-0.620731	-0.376482	-0.164848	1
SmedASXL_014725	2.14109	-0.297815	-0.290758	-0.470913	-0.230184	-0.000797126	1
SmedASXL_008392	40.2699	0.0650985	-14.8134	-13.5082	-16.5579	-14.8134	1
SmedASXL_015306	1.49313	-0.00561508	-0.51338	-0.270696	-0.246172	0.0312943	1
SmedASXL_010349	4.77115	-0.0217541	-1.02454	-0.923122	-0.649515	-0.365995	1
SmedASXL_000997	2.69297	0.743165	-1.11732	-0.160983	-0.874036	-0.754075	1
SmedASXL_007802	1.73745	0.650804	-1.03276	-0.286541	-0.240671	-0.387608	1
SmedASXL_052054	3.89916	-0.289989	-1.37693	0	-0.711344	-0.31312	1
SmedASXL_014591	3.19111	0	-0.581121	-0.285474	-1.06609	-0.204294	1
SmedASXL_075799	24.0815	-0.450173	-2.92834	-4.34232	-5.76266	-4.31455	1
SmedASXL_011145	9.108	0.387797	-2.25087	-1.15596	-3.35039	-1.22998	1
SmedASXL_051160	1.6533	0.639255	-0.812401	-0.335235	-0.114408	-0.628759	1
SmedASXL_010842	4.79959	0.091068	-1.10484	-0.220461	-1.01275	-1.06314	1
SmedASXL_005406	1.31742	0.0970985	-0.341609	-0.778456	-0.490733	0.29445	1
SmedASXL_013750	1.59271	0.033528	-1.14545	-0.903216	-0.033578	0.393729	1
SmedASXL_071262	1.96258	-0.0805551	0	-0.938599	-1.10985	0.289905	1
SmedASXL_031545	6.53496	0.319176	-1.78395	-0.27603	-1.78395	-1.78395	1
SmedASXL_013449	5.10233	0.542793	-1.17618	-1.36824	-1.34096	-0.590056	1
SmedASXL_080948	8.27362	0	-0.960547	-0.960547	-1.48904	-1.48904	1
SmedASXL_079919	1.35967	0.143747	-0.306763	-0.306763	-0.391196	-0.0269436	1
SmedASXL_077773	2.76443	-0.286548	-0.0354707	-1.21565	-0.134531	-0.207899	1
SmedASXL_070337	1.30979	-0.114582	-0.0648603	-0.287098	-0.160956	-0.0574235	1
SmedASXL_073712	1.92609	0.59218	-0.346155	-0.73241	-0.476989	-0.40432	1
SmedASXL_002767	1.61283	0.433153	-0.347564	-0.447745	-0.77398	-0.0248766	1
SmedASXL_081595	7.02854	0.26248	-2.11729	-2.11729	-2.11729	-0.27076	1
SmedASXL_013937	1.49605	0.25895	-0.306646	-0.274634	-0.357315	-0.288203	1
SmedASXL_010149	3.87568	-0.228192	-1.00245	-0.271184	-0.625058	-0.22604	1
SmedASXL_000554	2.10399	-0.32289	-0.814061	0.580835	-0.424556	-0.539323	1
SmedASXL_078932	2.82312	0.528627	-0.439223	-1.19292	-0.953078	-0.18282	1
SmedASXL_000892	4.09184	-0.34951	-0.849519	-0.257571	-0.570294	-0.176389	1
SmedASXL_082418	2.11765	-0.166746	-0.720351	0.0388171	-0.953973	0.0388171	1
SmedASXL_035562	6.84951	0.0659924	-1.44137	-1.88879	-1.44137	-0.317692	1
SmedASXL_015385	3.79813	0.533579	-0.490535	-0.123003	-1.13909	-2.53063	1
SmedASXL_056139	1.64095	0	-0.753065	-1.623	0.308193	0.103469	1
SmedASXL_014071	3.42242	-0.266765	-0.765411	-1.25793	-0.0817723	0	1
SmedASXL_077808	2.50832	0.0735675	-0.383838	-0.475371	-0.847994	-0.0795186	1
SmedASXL_056368	2.66801	0.370248	-0.703553	-0.531253	-1.14113	-0.0643109	1
SmedASXL_016174	3.00801	1.13064	-1.06277	-0.698268	-1.13817	-0.684124	1
SmedASXL_037154	1.49127	0.954412	-0.58713	-0.753048	-1.30829	0.0422807	1
SmedASXL_008481	2.81614	-0.0249933	-0.317956	-0.372998	-0.225429	-0.710823	1
SmedASXL_011297	4.40519	1.05121	-1.45689	-0.693123	-1.20773	-1.384	1
SmedASXL_015182	1.97678	0.40881	-0.421218	-0.321391	-0.629012	-0.428736	1
SmedASXL_071928	1.39092	-0.457737	-0.133326	-0.757506	-0.0615687	0.326477	1
SmedASXL_002935	1.89376	-0.123013	-0.214597	0.456684	-0.925591	-0.589702	1
SmedASXL_014309	1.4074	-0.118045	-0.549818	-0.108599	-0.107484	-0.0298862	1
SmedASXL_007493	1.62238	0.241531	-0.0495125	-1.13728	-0.830891	0.0376346	1
SmedASXL_019727	1.76454	-0.289876	-0.289876	-0.30564	-0.30564	0.20309	1
SmedASXL_026510	5.36734	0.137151	-1.26434	-0.651374	-1.26434	-0.651374	1
SmedASXL_016347	10.3046	-0.357099	-1.07824	-1.79994	-1.46607	-1.53407	1
SmedASXL_015169	3.07681	0.096122	-0.680199	-0.448708	-0.529536	-0.407114	1
SmedASXL_014717	2.19557	0.422243	-0.615133	-0.571118	-0.646131	-0.192425	1
SmedASXL_007383	1.85993	0.152014	-0.432864	-0.257869	-0.640526	-0.102986	1
SmedASXL_016389	1.62479	-0.0230368	-0.330032	-0.304551	-0.33165	-0.027423	1
SmedASXL_073761	2.01483	-0.153916	-0.282216	-0.438723	-0.0495125	-0.153916	1
SmedASXL_068216	1.61745	0.415193	-0.627089	-0.00733846	-0.773902	-0.322851	1
SmedASXL_000182	6.5324	0.0901573	-2.05683	-1.20792	-0.862608	-0.611025	1
SmedASXL_005342	1.41501	-0.271279	-0.404583	-0.16269	-0.114926	0.0483363	1
SmedASXL_007707	2.15426	-0.0846459	-0.335391	-0.252635	-0.329585	-0.232821	1
SmedASXL_007904	4.18921	1.10256	-1.30917	-1.12981	-1.28976	-0.855272	1
SmedASXL_052901	2.52759	0.579613	-1.68216	-1.15045	-0.0869637	-0.153546	1
SmedASXL_007388	4.73446	0.463011	-1.16984	-1.07314	-1.07314	-0.597979	1
SmedASXL_009163	3.53764	0.252522	-1.1511	-1.51941	-0.77043	0.0735574	1
SmedASXL_005534	2.13667	-0.110219	-0.420325	-0.469533	-0.0662997	-0.192606	1
SmedASXL_006117	2.29944	0	-0.689777	-0.483711	-0.509621	0.0450785	1
SmedASXL_010981	5.06648	0.65618	-0.815979	-1.26361	-1.67091	-0.931149	1
SmedASXL_011693	2.3941	-0.0403036	-0.443625	-0.391406	-0.31862	-0.191367	1
SmedASXL_011655	1.58316	-0.140454	-0.548523	-0.387056	-0.0390227	0.0353391	1
SmedASXL_048250	1.65207	0.22791	-0.261081	0	-0.575258	-0.575258	1
SmedASXL_006680	1.63282	0.226692	-0.567865	-0.417774	-0.345165	-0.064431	1
SmedASXL_002008	3.22534	0.361441	-0.720351	-0.720351	-0.984489	-0.185491	1
SmedASXL_000471	2.27637	-0.353895	-0.20494	-0.358573	-0.177966	-0.152148	1
SmedASXL_014549	3.06669	-0.222543	-0.576238	-0.334464	-0.29064	-0.320724	1
SmedASXL_016404	1.82433	-0.0623206	-0.563741	0	-0.35182	-0.231754	1
SmedASXL_009059	3.03737	-0.140501	-0.657533	0.0920283	-0.843218	-0.472763	1
SmedASXL_007424	4.10057	0.161271	-0.736653	-1.49407	-0.649853	-0.260285	1
SmedASXL_053393	1.85283	-0.173234	-0.447729	-0.0887557	-0.883532	0.233694	1
SmedASXL_010502	1.46631	0.471427	-0.606238	-0.0678969	-0.888566	-0.165007	1
SmedASXL_014136	1.77036	0.163292	-0.398117	-0.499579	-0.297753	-0.145073	1
SmedASXL_018511	2.36535	-0.000233742	-0.659806	-0.512309	-0.374472	-0.027833	1
SmedASXL_010448	2.26689	-0.180594	-0.496973	-0.310217	-0.415541	0	1
SmedASXL_009093	2.47849	-0.102563	-0.491682	-0.00532033	-0.551414	-0.386541	1
SmedASXL_006989	11.8639	-0.507395	-1.66353	-2.16587	-1.32736	-1.51313	1
SmedASXL_015195	2.98025	0.733622	-0.419772	-0.168656	-1.4363	-1.47276	1
SmedASXL_003912	4.78569	-0.192291	-0.724221	-0.483535	-0.638084	-0.557978	1
SmedASXL_013768	2.15171	-0.180349	-0.61222	-0.030954	-0.390742	-0.129363	1
SmedASXL_001022	4.46817	0.672557	-0.373985	-0.715194	-2.31881	-1.1941	1
SmedASXL_015934	2.78711	-0.0745759	-1.00448	-0.0502764	-0.472616	-0.270725	1
SmedASXL_062854	1.38334	0	-0.521479	-0.0575053	-0.206925	-0.0575053	1
SmedASXL_009015	1.62169	0.069559	-0.363265	-0.0861706	-0.485104	-0.196816	1
SmedASXL_002759	2.2177	0.521728	-0.362706	-0.970164	-0.529307	-0.224651	1
SmedASXL_008921	2.12859	0.294671	-1.13857	-1.16655	-0.463561	0.317951	1
SmedASXL_001511	3.85114	0.868457	-0.984489	-0.953973	-1.27524	-0.480126	1
SmedASXL_005939	2.02488	-0.228849	-0.531918	-0.00522158	-0.37303	-0.145495	1
SmedASXL_011168	2.21837	-0.0790858	-0.469237	-0.254858	-0.515686	-0.056531	1
SmedASXL_007608	2.92469	-0.258055	-0.779219	-0.484007	-0.0875061	-0.0875061	1
SmedASXL_007277	4.26994	0.24996	-1.88077	-1.16217	-0.744537	-0.0373257	1
SmedASXL_003013	1.37563	-0.0345266	-0.541276	-0.605022	-0.130061	0.243497	1
SmedASXL_017070	1.51033	0.168177	-0.236937	-0.313964	-0.269896	-0.325448	1
SmedASXL_014487	1.9007	-0.844934	-0.964873	-0.305403	0	0.420739	1
SmedASXL_002327	2.74322	0.619614	-0.675682	-0.791795	-0.436917	-0.542676	1
SmedASXL_015312	6.68997	0.620608	-1.38372	-1.43848	-1.33545	-1.72139	1
SmedASXL_080944	2.91517	0.508401	-1.21939	-0.432678	-0.553814	-0.432678	1
SmedASXL_008406	1.5753	-0.423399	-0.676662	1.06958	-0.910619	-0.270568	1
SmedASXL_006139	2.60934	-0.164864	-0.867164	-0.178216	-0.231518	-0.185559	1
SmedASXL_001593	3.63891	0.306946	-1.42925	-1.5104	-0.287173	-0.176494	1
SmedASXL_028408	1.39057	0.110566	-1.24469	-0.0361169	-0.0361169	-0.0242994	1
SmedASXL_074666	1.40968	-0.0253208	-0.357864	-0.0839017	-0.337478	-0.055984	1
SmedASXL_066581	3.5459	1.17005	-0.468532	-1.15045	-2.32822	-0.764027	1
SmedASXL_015952	1.51201	0.339597	-0.288889	-0.126133	-0.558232	-0.455901	1
SmedASXL_007848	2.34913	-0.134823	-0.360615	-0.119163	-0.445981	-0.304554	1
SmedASXL_072251	3.6814	1.24147	-0.874503	-1.8967	-0.737092	-0.953539	1
SmedASXL_001241	2.04095	-0.0587074	-0.125477	-0.714963	-0.229449	-0.125477	1
SmedASXL_007072	1.77701	0.197381	-0.791436	-0.736684	-0.418777	0.199086	1
SmedASXL_018393	3.25724	-0.168988	-0.749519	-0.296128	-0.436156	-0.262817	1
SmedASXL_070712	9.16478	0.614026	-2.48942	-2.12179	-2.26076	-1.37869	1
SmedASXL_062217	2.64222	0.626363	-1.36221	-0.744459	-0.451862	-0.140993	1
SmedASXL_013511	2.2088	0	-0.779125	-0.493307	-0.493307	0.159513	1
SmedASXL_008958	3.07735	-0.146984	-0.859121	-0.113508	-0.605102	-0.212634	1
SmedASXL_007776	3.81695	0.08814	-0.735858	-2.00289	-0.644154	0.03793	1
SmedASXL_014079	2.83349	0	-0.972341	-0.884301	-0.293845	0.0411172	1
SmedASXL_003102	5.03434	1.03937	-1.95923	-1.49898	-1.46469	-0.591565	1
[truncated: 22,579 more rows]
